# Supplementary material for: Tetra­aqua­{1-[(1H-1,2,3-benzotriazol-1-yl)meth­yl]-1H-1,2,4-triazole}sulfato­zinc(II) dihydrate
Source: Acta Crystallogr Sect E Struct Rep Online. 2010 Oct 30;66(Pt 11):m1483. doi: 10.1107/S160053681004331X (PMC3008971; doi:10.1107/S160053681004331X)
Supplement: Supplementary file 1 [file e-66-m1483-sup1.cif]

##############################################################################
###                                                                        ###
###        Electronic paper (Acta Crystallographica Section E)             ###
###                                                                        ###
##############################################################################
#                                                                            #
# This CIF contains the data in a paper accepted for publication in Acta     #
# Crystallographica Section E. It conforms to the requirements of Notes      #
# for Authors for Section E, and has been peer reviewed under the auspices   #
# of the IUCr Commission on Journals.                                        #
#                                                                            #
# Full details of the Crystallographic Information File format               #
# are given in the paper "The Crystallographic Information File (CIF):       #
# a New Standard Archive File for Crystallography" by S. R. Hall, F. H.      #
# Allen and I. D. Brown [Acta Cryst. (1991), A47, 655-685].                  #
#                                                                            #
# The current version of the core CIF dictionary is obtainable from          #
# ftp://ftp.iucr.org/pub/cif_core.dic. The current version number is 2.4.    #
#                                                                            #
# Software is freely available for graphical display of the structure(s) in  #
# this CIF.  For information consult the CIF home page http://www.iucr.org/  #
# cif/home.html                                                              #
#                                                                            #
# This file may be used for bona fide research purposes within the           #
# scientific community so long as proper attribution is given to the journal # 
# article from which it was obtained.                                        #
#                                                                            #
##############################################################################
                                             
data_global
_audit_creation_method     'SHELXL-97'
_journal_date_recd_electronic     2010-10-13
_journal_date_accepted     2010-10-24
_journal_name_full     'Acta Crystallographica, Section E'
_journal_year     2010
_journal_volume     66
_journal_issue     11
_journal_page_first     m1483
_journal_page_last     m1483
_journal_paper_category     QM
_journal_coeditor_code     WM2415
_publ_contact_author_name     'Prof. Huai-xia Yang'
_publ_contact_author_address
;
 Pharmacy College
 Henan University of Traditional Chinese Medicine
 Zhengzhou
 450008
 P. R. Chin
;
_publ_contact_author_email     'yanghuaixia888@163.com'
_publ_contact_author_fax     '86 371 65962746'
_publ_contact_author_phone     '86 371 65962746'
_publ_section_title
;
Tetraaqua{1-[(1<i>H</i>-1,2,3-benzotriazol-1-yl)methyl]-1<i>H</i>-\\
1,2,4-triazole}sulfatozinc(II) dihydrate
;
loop_
    _publ_author_name
    _publ_author_footnote
    _publ_author_address
    'Yan-Zhi Wang' ?
;
 Pharmacy College
 Henan University of Traditional Chinese Medicine
 Zhengzhou 450008
 People's Republic of China
;
    'Xiao-Kun Li' ?
;
 Pharmacy College
 Henan University of Traditional Chinese Medicine
 Zhengzhou 450008
 People's Republic of China
;
    'Huai-Xia Yang' ?
;
 Pharmacy College
 Henan University of Traditional Chinese Medicine
 Zhengzhou 450008
 People's Republic of China
;
    'Wan Zhou' ?
;
 Department of Chemistry
 Zhengzhou University
 Zhengzhou 450052
 People's Republic of China
;
    'Xiang-Ru Meng' ?
;
 Department of Chemistry
 Zhengzhou University
 Zhengzhou 450052
 People's Republic of China
;
_publ_section_synopsis     .
data_I
_audit_creation_method     SHELXL-97
_chemical_name_systematic
;
Tetraaqua{1-[(1<i>H</i>-1,2,3-benzotriazol-1-yl)methyl]-1<i>H</i>-
1,2,4-triazole}sulfatozinc(II) dihydrate
;
_chemical_name_common     ?
_chemical_formula_moiety     'C9 H16 N6 O8 S Zn, 2(H2 O)'
_chemical_formula_sum     'C9 H20 N6 O10 S Zn'
_chemical_formula_iupac     '[Zn (S O4) (C9 H8 N6) (H2 O)4], 2H2 O'
_chemical_formula_weight     469.74
_chemical_melting_point     ?
_symmetry_cell_setting     triclinic
_symmetry_space_group_name_H-M     'P -1'
_symmetry_space_group_name_Hall     '-P 1'
loop_
    _symmetry_equiv_pos_as_xyz
    'x, y, z'
    '-x, -y, -z'
_cell_length_a     7.5439(15)
_cell_length_b     7.9573(16)
_cell_length_c     16.151(3)
_cell_angle_alpha     99.60(3)
_cell_angle_beta     92.16(3)
_cell_angle_gamma     112.24(3)
_cell_volume     879.4(3)
_cell_formula_units_Z     2
_cell_measurement_reflns_used     2915
_cell_measurement_theta_min     2.5735
_cell_measurement_theta_max     27.9003
_cell_measurement_temperature     293(2)
_exptl_crystal_description     Prism
_exptl_crystal_colour     Colourless
_exptl_crystal_size_max     0.24
_exptl_crystal_size_mid     0.23
_exptl_crystal_size_min     0.21
_exptl_crystal_density_diffrn     1.774
_exptl_crystal_density_meas     ?
_exptl_crystal_density_method     'not measured'
_exptl_crystal_F_000     484
_exptl_absorpt_coefficient_mu     1.581
_exptl_absorpt_correction_type     multi-scan
_exptl_absorpt_process_details     '(CrystalClear; Rigaku/MSC, 2006)'
_exptl_absorpt_correction_T_min     0.7028
_exptl_absorpt_correction_T_max     0.7325
_exptl_special_details
;
;
_diffrn_ambient_temperature     293(2)
_diffrn_radiation_type     MoK\a
_diffrn_radiation_wavelength     0.71073
_diffrn_radiation_source     'fine-focus sealed tube'
_diffrn_radiation_monochromator     graphite
_diffrn_measurement_device_type     'Rigaku Saturn CCD'
_diffrn_measurement_method     \w
_diffrn_detector_area_resol_mean     28.5714
_diffrn_reflns_number     7688
_diffrn_reflns_av_R_equivalents     0.0182
_diffrn_reflns_av_sigmaI/netI     0.0248
_diffrn_reflns_theta_min     2.57
_diffrn_reflns_theta_max     26.00
_diffrn_reflns_theta_full     26.00
_diffrn_measured_fraction_theta_max     0.993
_diffrn_measured_fraction_theta_full     0.993
_diffrn_reflns_limit_h_min     -9
_diffrn_reflns_limit_h_max     9
_diffrn_reflns_limit_k_min     -9
_diffrn_reflns_limit_k_max     8
_diffrn_reflns_limit_l_min     -19
_diffrn_reflns_limit_l_max     19
_diffrn_standards_number     0
_diffrn_standards_interval_count     .
_diffrn_standards_interval_time     .
_diffrn_standards_decay_%     ?
_refine_special_details
;
Refinement of <i>F</i>^2^ against ALL reflections. The weighted <i>R</i>-factor
<i>wR</i> and goodness of fit <i>S</i> are based on <i>F</i>^2^, conventional
<i>R</i>-factors <i>R</i> are based on <i>F</i>, with <i>F</i> set to zero for
negative <i>F</i>^2^. The threshold expression of <i>F</i>^2^ >
\s(<i>F</i>^2^) is used only for calculating <i>R</i>-factors(gt) <i>etc</i>.
and is not relevant to the choice of reflections for refinement.
<i>R</i>-factors based on <i>F</i>^2^ are statistically about twice as large
as those based on <i>F</i>, and <i>R</i>- factors based on ALL data will be
even larger.
;
_reflns_number_total     3442
_reflns_number_gt     3130
_reflns_threshold_expression     I>2sigma(I)
_refine_ls_structure_factor_coef     Fsqd
_refine_ls_matrix_type     full
_refine_ls_R_factor_all     0.0317
_refine_ls_R_factor_gt     0.0281
_refine_ls_wR_factor_gt     0.0671
_refine_ls_wR_factor_ref     0.0696
_refine_ls_goodness_of_fit_ref     1.039
_refine_ls_restrained_S_all     1.039
_refine_ls_number_reflns     3442
_refine_ls_number_parameters     272
_refine_ls_number_restraints     0
_refine_ls_hydrogen_treatment     constr
_refine_ls_weighting_scheme     calc
_refine_ls_weighting_details
         'calc w=1/[\s^2^(Fo^2^)+(0.0343P)^2^+0.4616P] where P=(Fo^2^+2Fc^2^)/3'
_atom_sites_solution_hydrogens     geom
_atom_sites_solution_primary     direct
_atom_sites_solution_secondary     difmap
_refine_ls_shift/su_max     0.001
_refine_ls_shift/su_mean     0.000
_refine_diff_density_max     0.294
_refine_diff_density_min     -0.269
_refine_ls_extinction_method     none
_refine_ls_extinction_coef     ?
loop_
    _atom_type_symbol
    _atom_type_description
    _atom_type_scat_dispersion_real
    _atom_type_scat_dispersion_imag
    _atom_type_scat_source
    'C' 'C' 0.0033 0.0016
                         'International Tables Vol C Tables 4.2.6.8 and 6.1.1.4'
    'H' 'H' 0.0000 0.0000
                         'International Tables Vol C Tables 4.2.6.8 and 6.1.1.4'
    'N' 'N' 0.0061 0.0033
                         'International Tables Vol C Tables 4.2.6.8 and 6.1.1.4'
    'O' 'O' 0.0106 0.0060
                         'International Tables Vol C Tables 4.2.6.8 and 6.1.1.4'
    'S' 'S' 0.1246 0.1234
                         'International Tables Vol C Tables 4.2.6.8 and 6.1.1.4'
    'Zn' 'Zn' 0.2839 1.4301
                         'International Tables Vol C Tables 4.2.6.8 and 6.1.1.4'
_computing_data_collection     'CrystalClear (Rigaku/MSC, 2006)'
_computing_cell_refinement     'CrystalClear (Rigaku/MSC, 2006)'
_computing_data_reduction     'CrystalClear (Rigaku/MSC, 2006)'
_computing_structure_solution     'SHELXL97 (Sheldrick, 2008)'
_computing_structure_refinement     'SHELXL97 (Sheldrick, 2008)'
_computing_molecular_graphics     'SHELXTL (Sheldrick, 2008)'
_computing_publication_material     'SHELXTL (Sheldrick, 2008)'
loop_
    _atom_site_type_symbol
    _atom_site_label
    _atom_site_fract_x
    _atom_site_fract_y
    _atom_site_fract_z
    _atom_site_U_iso_or_equiv
    _atom_site_adp_type
    _atom_site_calc_flag
    _atom_site_refinement_flags
    _atom_site_occupancy
    _atom_site_disorder_assembly
    _atom_site_disorder_group
    Zn Zn1 1.09002(3) 0.17235(3) 0.371640(15) 0.02549(9) Uani d . 1 . .
    S S1 0.62271(7) -0.14764(7) 0.35463(3) 0.02418(12) Uani d . 1 . .
    O O1 0.7976(2) 0.0142(2) 0.39731(9) 0.0305(3) Uani d . 1 A .
    O O2 0.4569(4) -0.1335(9) 0.3924(5) 0.0409(19) Uani d P 0.618(19) A 1
    O O3 0.6021(13) -0.1670(12) 0.2661(5) 0.0369(14) Uani d P 0.618(19) A 1
    O O4 0.6445(10) -0.3168(6) 0.3758(5) 0.0414(14) Uani d P 0.618(19) A 1
    O O2' 0.4634(9) -0.0755(15) 0.3547(9) 0.057(3) Uani d P 0.382(19) A 2
    O O3' 0.656(2) -0.189(2) 0.2635(9) 0.043(3) Uani d P 0.382(19) A 2
    O O4' 0.574(2) -0.2951(11) 0.3977(6) 0.044(3) Uani d P 0.382(19) A 2
    O O5 1.1162(2) 0.3281(2) 0.49352(9) 0.0349(4) Uani d . 1 . .
    H H5B 1.1754 0.3012 0.5318 0.042 Uiso d R 1 . .
    H H5A 1.1677 0.4457 0.5028 0.042 Uiso d R 1 . .
    O O6 1.3836(2) 0.3225(2) 0.35396(11) 0.0375(4) Uani d . 1 . .
    H H6A 1.4383 0.4397 0.3616 0.045 Uiso d R 1 . .
    H H6B 1.4681 0.3082 0.3852 0.045 Uiso d R 1 . .
    O O7 1.1822(2) -0.0011(2) 0.42915(10) 0.0342(4) Uani d . 1 . .
    H H7A 1.2706 -0.0324 0.4095 0.041 Uiso d R 1 . .
    H H7B 1.1743 -0.0138 0.4803 0.041 Uiso d R 1 . .
    O O8 1.0517(2) -0.0077(2) 0.25848(10) 0.0378(4) Uani d . 1 . .
    H H8B 1.1514 -0.0103 0.2365 0.045 Uiso d R 1 . .
    H H8A 0.9778 -0.1201 0.2564 0.045 Uiso d R 1 . .
    N N1 0.9899(3) 0.3421(2) 0.31394(11) 0.0288(4) Uani d . 1 . .
    N N2 0.9472(3) 0.5789(2) 0.27075(12) 0.0344(4) Uani d . 1 . .
    N N3 0.7996(2) 0.4154(2) 0.23720(11) 0.0265(4) Uani d . 1 . .
    N N4 0.6884(3) 0.4047(2) 0.09507(11) 0.0285(4) Uani d . 1 . .
    N N5 0.6883(3) 0.2466(3) 0.04821(13) 0.0395(5) Uani d . 1 . .
    N N6 0.7300(3) 0.2763(3) -0.02657(13) 0.0419(5) Uani d . 1 . .
    C C1 1.0571(3) 0.5274(3) 0.31691(14) 0.0328(5) Uani d . 1 . .
    H H1 1.1710 0.6106 0.3488 0.039 Uiso calc R 1 . .
    C C2 0.8284(3) 0.2775(3) 0.26262(14) 0.0324(5) Uani d . 1 . .
    H H2 0.7469 0.1533 0.2467 0.039 Uiso calc R 1 . .
    C C3 0.6397(3) 0.4063(3) 0.18067(13) 0.0308(5) Uani d . 1 . .
    H H3A 0.5276 0.2952 0.1823 0.037 Uiso calc R 1 . .
    H H3B 0.6073 0.5123 0.1997 0.037 Uiso calc R 1 . .
    C C4 0.7304(3) 0.5407(3) 0.04844(13) 0.0272(4) Uani d . 1 . .
    C C5 0.7419(3) 0.7219(3) 0.06513(15) 0.0349(5) Uani d . 1 . .
    H H5 0.7230 0.7772 0.1176 0.042 Uiso calc R 1 . .
    C C6 0.7834(4) 0.8139(4) -0.00128(18) 0.0442(6) Uani d . 1 . .
    H H6 0.7918 0.9352 0.0066 0.053 Uiso calc R 1 . .
    C C7 0.8134(4) 0.7313(4) -0.08015(18) 0.0495(7) Uani d . 1 . .
    H H7 0.8431 0.8000 -0.1227 0.059 Uiso calc R 1 . .
    C C8 0.8003(4) 0.5530(4) -0.09633(16) 0.0452(6) Uani d . 1 . .
    H H8 0.8186 0.4981 -0.1490 0.054 Uiso calc R 1 . .
    C C9 0.7578(3) 0.4563(3) -0.02981(14) 0.0334(5) Uani d . 1 . .
    O O9 0.3572(3) 0.9693(2) 0.18654(11) 0.0443(4) Uani d . 1 . .
    H H9B 0.4072 0.9201 0.2182 0.053 Uiso d R 1 . .
    H H9A 0.3326 0.9027 0.1373 0.053 Uiso d R 1 . .
    O O10 0.6604(2) 0.3016(2) 0.46855(11) 0.0408(4) Uani d . 1 . .
    H H10A 0.6979 0.2174 0.4471 0.049 Uiso d R 1 . .
    H H10B 0.6070 0.2662 0.5115 0.049 Uiso d R 1 . .
loop_
    _atom_site_aniso_label
    _atom_site_aniso_U_11
    _atom_site_aniso_U_22
    _atom_site_aniso_U_33
    _atom_site_aniso_U_12
    _atom_site_aniso_U_13
    _atom_site_aniso_U_23
    Zn1 0.02551(14) 0.02764(14) 0.02428(14) 0.01074(10) 0.00097(9) 0.00719(9)
    S1 0.0209(3) 0.0230(3) 0.0249(3) 0.0055(2) 0.00115(19) 0.00244(19)
    O1 0.0240(8) 0.0301(8) 0.0281(8) 0.0012(6) 0.0017(6) 0.0035(6)
    O2 0.0209(14) 0.041(3) 0.056(3) 0.0108(14) 0.0063(15) 0.0004(19)
    O3 0.037(4) 0.047(2) 0.024(2) 0.014(2) 0.002(2) 0.0040(16)
    O4 0.047(3) 0.0268(17) 0.050(3) 0.0147(17) -0.006(2) 0.0086(16)
    O2' 0.038(3) 0.072(4) 0.081(6) 0.038(3) 0.017(3) 0.030(5)
    O3' 0.033(6) 0.056(5) 0.028(3) 0.010(4) 0.008(4) -0.010(3)
    O4' 0.059(6) 0.025(3) 0.040(4) 0.005(3) 0.002(3) 0.012(2)
    O5 0.0417(9) 0.0287(8) 0.0281(8) 0.0092(7) -0.0044(7) 0.0019(6)
    O6 0.0274(8) 0.0326(9) 0.0499(10) 0.0066(7) 0.0016(7) 0.0138(7)
    O7 0.0405(9) 0.0412(9) 0.0315(8) 0.0248(8) 0.0071(7) 0.0136(7)
    O8 0.0347(9) 0.0374(9) 0.0307(9) 0.0050(7) 0.0065(7) 0.0000(7)
    N1 0.0273(9) 0.0283(9) 0.0295(10) 0.0079(8) -0.0017(8) 0.0102(7)
    N2 0.0347(10) 0.0249(9) 0.0392(11) 0.0083(8) -0.0037(8) 0.0046(8)
    N3 0.0269(9) 0.0266(9) 0.0244(9) 0.0079(8) -0.0015(7) 0.0075(7)
    N4 0.0327(10) 0.0301(10) 0.0254(9) 0.0161(8) -0.0012(7) 0.0047(7)
    N5 0.0481(12) 0.0356(11) 0.0374(12) 0.0224(10) -0.0033(9) 0.0012(9)
    N6 0.0474(13) 0.0468(12) 0.0338(11) 0.0259(10) -0.0003(9) -0.0029(9)
    C1 0.0302(12) 0.0288(11) 0.0337(12) 0.0072(10) -0.0057(9) 0.0035(9)
    C2 0.0307(12) 0.0258(11) 0.0349(12) 0.0038(9) -0.0045(9) 0.0096(9)
    C3 0.0276(11) 0.0376(12) 0.0284(11) 0.0131(10) -0.0007(9) 0.0100(9)
    C4 0.0228(10) 0.0333(11) 0.0253(11) 0.0109(9) -0.0022(8) 0.0064(9)
    C5 0.0342(13) 0.0329(12) 0.0358(13) 0.0125(10) -0.0006(10) 0.0041(9)
    C6 0.0396(14) 0.0378(14) 0.0557(17) 0.0112(11) 0.0003(12) 0.0208(12)
    C7 0.0378(14) 0.0657(19) 0.0470(16) 0.0131(13) 0.0049(12) 0.0333(14)
    C8 0.0404(14) 0.0727(19) 0.0276(12) 0.0246(14) 0.0088(10) 0.0158(12)
    C9 0.0295(11) 0.0442(13) 0.0269(11) 0.0169(10) -0.0010(9) 0.0029(9)
    O9 0.0512(11) 0.0463(10) 0.0343(9) 0.0215(9) 0.0003(8) 0.0003(7)
    O10 0.0422(10) 0.0314(9) 0.0502(10) 0.0153(8) 0.0090(8) 0.0087(7)
_geom_special_details
;
All e.s.d.'s (except the e.s.d. in the dihedral angle between two l.s. planes)
are estimated using the full covariance matrix. The cell e.s.d.'s are taken
into account individually in the estimation of e.s.d.'s in distances, angles
and torsion angles; correlations between e.s.d.'s in cell parameters are only
used when they are defined by crystal symmetry. An approximate (isotropic)
treatment of cell e.s.d.'s is used for estimating e.s.d.'s involving l.s.
planes.
;
loop_
    _geom_bond_atom_site_label_1
    _geom_bond_atom_site_label_2
    _geom_bond_site_symmetry_2
    _geom_bond_distance
    _geom_bond_publ_flag
    Zn1 O8 . 2.0615(17) ?
    Zn1 O7 . 2.0869(15) ?
    Zn1 N1 . 2.0979(18) ?
    Zn1 O5 . 2.1028(17) ?
    Zn1 O6 . 2.1385(18) ?
    Zn1 O1 . 2.1824(16) ?
    S1 O4' . 1.401(7) ?
    S1 O3 . 1.409(8) ?
    S1 O2 . 1.446(3) ?
    S1 O1 . 1.4912(16) ?
    S1 O3' . 1.505(13) ?
    S1 O4 . 1.507(4) ?
    S1 O2' . 1.516(7) ?
    O5 H5B . 0.8500 ?
    O5 H5A . 0.8500 ?
    O6 H6A . 0.8499 ?
    O6 H6B . 0.8499 ?
    O7 H7A . 0.8500 ?
    O7 H7B . 0.8501 ?
    O8 H8B . 0.8500 ?
    O8 H8A . 0.8500 ?
    N1 C2 . 1.321(3) ?
    N1 C1 . 1.357(3) ?
    N2 C1 . 1.313(3) ?
    N2 N3 . 1.360(3) ?
    N3 C2 . 1.320(3) ?
    N3 C3 . 1.457(3) ?
    N4 N5 . 1.356(3) ?
    N4 C4 . 1.367(3) ?
    N4 C3 . 1.443(3) ?
    N5 N6 . 1.297(3) ?
    N6 C9 . 1.377(3) ?
    C1 H1 . 0.9300 ?
    C2 H2 . 0.9300 ?
    C3 H3A . 0.9700 ?
    C3 H3B . 0.9700 ?
    C4 C5 . 1.390(3) ?
    C4 C9 . 1.390(3) ?
    C5 C6 . 1.378(3) ?
    C5 H5 . 0.9300 ?
    C6 C7 . 1.400(4) ?
    C6 H6 . 0.9300 ?
    C7 C8 . 1.364(4) ?
    C7 H7 . 0.9300 ?
    C8 C9 . 1.401(3) ?
    C8 H8 . 0.9300 ?
    O9 H9B . 0.8499 ?
    O9 H9A . 0.8501 ?
    O10 H10A . 0.8499 ?
    O10 H10B . 0.8500 ?
loop_
    _geom_angle_atom_site_label_1
    _geom_angle_atom_site_label_2
    _geom_angle_atom_site_label_3
    _geom_angle_site_symmetry_1
    _geom_angle_site_symmetry_3
    _geom_angle
    _geom_angle_publ_flag
    O8 Zn1 O7 . . 87.82(7) ?
    O8 Zn1 N1 . . 91.97(7) ?
    O7 Zn1 N1 . . 178.51(7) ?
    O8 Zn1 O5 . . 173.22(6) ?
    O7 Zn1 O5 . . 86.93(6) ?
    N1 Zn1 O5 . . 93.18(7) ?
    O8 Zn1 O6 . . 90.69(7) ?
    O7 Zn1 O6 . . 88.10(7) ?
    N1 Zn1 O6 . . 93.38(7) ?
    O5 Zn1 O6 . . 93.40(8) ?
    O8 Zn1 O1 . . 91.05(7) ?
    O7 Zn1 O1 . . 88.44(7) ?
    N1 Zn1 O1 . . 90.10(7) ?
    O5 Zn1 O1 . . 84.54(7) ?
    O6 Zn1 O1 . . 176.06(6) ?
    O4' S1 O3 . . 124.8(5) ?
    O4' S1 O2 . . 79.7(5) ?
    O3 S1 O2 . . 112.6(3) ?
    O4' S1 O1 . . 112.3(3) ?
    O3 S1 O1 . . 113.5(4) ?
    O2 S1 O1 . . 108.19(15) ?
    O4' S1 O3' . . 116.6(7) ?
    O3 S1 O3' . . 19.3(5) ?
    O2 S1 O3' . . 131.0(4) ?
    O1 S1 O3' . . 106.7(6) ?
    O4' S1 O4 . . 27.9(4) ?
    O3 S1 O4 . . 108.6(4) ?
    O2 S1 O4 . . 107.4(2) ?
    O1 S1 O4 . . 106.24(19) ?
    O3' S1 O4 . . 94.5(6) ?
    O4' S1 O2' . . 109.8(4) ?
    O3 S1 O2' . . 86.4(4) ?
    O2 S1 O2' . . 31.9(3) ?
    O1 S1 O2' . . 104.9(3) ?
    O3' S1 O2' . . 105.8(5) ?
    O4 S1 O2' . . 135.7(4) ?
    S1 O1 Zn1 . . 138.82(9) ?
    Zn1 O5 H5B . . 114.8 ?
    Zn1 O5 H5A . . 120.7 ?
    H5B O5 H5A . . 103.1 ?
    Zn1 O6 H6A . . 124.8 ?
    Zn1 O6 H6B . . 116.0 ?
    H6A O6 H6B . . 96.0 ?
    Zn1 O7 H7A . . 119.6 ?
    Zn1 O7 H7B . . 126.2 ?
    H7A O7 H7B . . 110.1 ?
    Zn1 O8 H8B . . 118.1 ?
    Zn1 O8 H8A . . 116.6 ?
    H8B O8 H8A . . 105.9 ?
    C2 N1 C1 . . 103.23(18) ?
    C2 N1 Zn1 . . 123.15(15) ?
    C1 N1 Zn1 . . 133.61(15) ?
    C1 N2 N3 . . 102.46(17) ?
    C2 N3 N2 . . 110.19(17) ?
    C2 N3 C3 . . 128.18(18) ?
    N2 N3 C3 . . 121.62(17) ?
    N5 N4 C4 . . 110.63(18) ?
    N5 N4 C3 . . 119.25(18) ?
    C4 N4 C3 . . 130.06(18) ?
    N6 N5 N4 . . 108.29(19) ?
    N5 N6 C9 . . 108.93(19) ?
    N2 C1 N1 . . 114.12(19) ?
    N2 C1 H1 . . 122.9 ?
    N1 C1 H1 . . 122.9 ?
    N3 C2 N1 . . 109.99(19) ?
    N3 C2 H2 . . 125.0 ?
    N1 C2 H2 . . 125.0 ?
    N4 C3 N3 . . 111.05(18) ?
    N4 C3 H3A . . 109.4 ?
    N3 C3 H3A . . 109.4 ?
    N4 C3 H3B . . 109.4 ?
    N3 C3 H3B . . 109.4 ?
    H3A C3 H3B . . 108.0 ?
    N4 C4 C5 . . 133.5(2) ?
    N4 C4 C9 . . 103.73(19) ?
    C5 C4 C9 . . 122.8(2) ?
    C6 C5 C4 . . 115.5(2) ?
    C6 C5 H5 . . 122.3 ?
    C4 C5 H5 . . 122.3 ?
    C5 C6 C7 . . 122.4(2) ?
    C5 C6 H6 . . 118.8 ?
    C7 C6 H6 . . 118.8 ?
    C8 C7 C6 . . 121.8(2) ?
    C8 C7 H7 . . 119.1 ?
    C6 C7 H7 . . 119.1 ?
    C7 C8 C9 . . 116.9(2) ?
    C7 C8 H8 . . 121.6 ?
    C9 C8 H8 . . 121.6 ?
    N6 C9 C4 . . 108.4(2) ?
    N6 C9 C8 . . 130.9(2) ?
    C4 C9 C8 . . 120.7(2) ?
    H9B O9 H9A . . 107.2 ?
    H10A O10 H10B . . 105.2 ?
loop_
    _geom_torsion_atom_site_label_1
    _geom_torsion_atom_site_label_2
    _geom_torsion_atom_site_label_3
    _geom_torsion_atom_site_label_4
    _geom_torsion_site_symmetry_1
    _geom_torsion_site_symmetry_2
    _geom_torsion_site_symmetry_3
    _geom_torsion_site_symmetry_4
    _geom_torsion
    _geom_torsion_publ_flag
    O4' S1 O1 Zn1 . . . . 116.9(8) ?
    O3 S1 O1 Zn1 . . . . -31.3(4) ?
    O2 S1 O1 Zn1 . . . . -157.0(4) ?
    O3' S1 O1 Zn1 . . . . -12.0(7) ?
    O4 S1 O1 Zn1 . . . . 88.0(4) ?
    O2' S1 O1 Zn1 . . . . -123.9(7) ?
    O8 Zn1 O1 S1 . . . . -4.72(15) ?
    O7 Zn1 O1 S1 . . . . -92.51(15) ?
    N1 Zn1 O1 S1 . . . . 87.25(15) ?
    O5 Zn1 O1 S1 . . . . -179.57(15) ?
    O6 Zn1 O1 S1 . . . . -120.9(8) ?
    O8 Zn1 N1 C2 . . . . 49.15(19) ?
    O7 Zn1 N1 C2 . . . . -33(3) ?
    O5 Zn1 N1 C2 . . . . -126.43(19) ?
    O6 Zn1 N1 C2 . . . . 139.96(19) ?
    O1 Zn1 N1 C2 . . . . -41.90(19) ?
    O8 Zn1 N1 C1 . . . . -131.7(2) ?
    O7 Zn1 N1 C1 . . . . 147(2) ?
    O5 Zn1 N1 C1 . . . . 52.7(2) ?
    O6 Zn1 N1 C1 . . . . -40.9(2) ?
    O1 Zn1 N1 C1 . . . . 137.2(2) ?
    C1 N2 N3 C2 . . . . -1.1(2) ?
    C1 N2 N3 C3 . . . . 179.8(2) ?
    C4 N4 N5 N6 . . . . 0.5(2) ?
    C3 N4 N5 N6 . . . . 178.03(19) ?
    N4 N5 N6 C9 . . . . -0.2(3) ?
    N3 N2 C1 N1 . . . . 0.7(3) ?
    C2 N1 C1 N2 . . . . -0.1(3) ?
    Zn1 N1 C1 N2 . . . . -179.33(16) ?
    N2 N3 C2 N1 . . . . 1.1(3) ?
    C3 N3 C2 N1 . . . . -179.8(2) ?
    C1 N1 C2 N3 . . . . -0.6(3) ?
    Zn1 N1 C2 N3 . . . . 178.71(14) ?
    N5 N4 C3 N3 . . . . 76.6(2) ?
    C4 N4 C3 N3 . . . . -106.4(2) ?
    C2 N3 C3 N4 . . . . -95.9(3) ?
    N2 N3 C3 N4 . . . . 83.0(2) ?
    N5 N4 C4 C5 . . . . 177.5(2) ?
    C3 N4 C4 C5 . . . . 0.3(4) ?
    N5 N4 C4 C9 . . . . -0.6(2) ?
    C3 N4 C4 C9 . . . . -177.8(2) ?
    N4 C4 C5 C6 . . . . -177.9(2) ?
    C9 C4 C5 C6 . . . . -0.2(3) ?
    C4 C5 C6 C7 . . . . -0.5(4) ?
    C5 C6 C7 C8 . . . . 1.0(4) ?
    C6 C7 C8 C9 . . . . -0.9(4) ?
    N5 N6 C9 C4 . . . . -0.2(3) ?
    N5 N6 C9 C8 . . . . -178.1(2) ?
    N4 C4 C9 N6 . . . . 0.4(2) ?
    C5 C4 C9 N6 . . . . -177.9(2) ?
    N4 C4 C9 C8 . . . . 178.7(2) ?
    C5 C4 C9 C8 . . . . 0.4(3) ?
    C7 C8 C9 N6 . . . . 177.9(2) ?
    C7 C8 C9 C4 . . . . 0.2(4) ?
loop_
    _geom_hbond_atom_site_label_D
    _geom_hbond_atom_site_label_H
    _geom_hbond_atom_site_label_A
    _geom_hbond_site_symmetry_A
    _geom_hbond_distance_DH
    _geom_hbond_distance_HA
    _geom_hbond_distance_DA
    _geom_hbond_angle_DHA
    O8 H8A O3' . 0.85 2.29 2.793(14) 118.0
    O10 H10A O1 . 0.85 2.09 2.938(2) 178.2
    O10 H10A O2' . 0.85 2.51 3.028(8) 120.1
    O5 H5B O4 2_756 0.85 1.94 2.761(5) 163.2
    O5 H5B O4' 2_756 0.85 2.19 2.988(13) 156.0
    O7 H7B O1 2_756 0.85 1.98 2.823(2) 170.3
    O5 H5A O10 2_766 0.85 1.90 2.731(2) 165.4
    O6 H6A O4 1_665 0.85 1.94 2.752(5) 158.9
    O6 H6A O4' 1_665 0.85 1.94 2.778(8) 170.6
    O6 H6B O10 1_655 0.85 1.96 2.808(2) 172.3
    O7 H7A O2' 1_655 0.85 1.84 2.684(7) 170.7
    O7 H7A O2 1_655 0.85 1.87 2.701(4) 163.9
    O8 H8B O9 1_645 0.85 1.82 2.673(3) 176.6
    O8 H8A N2 1_545 0.85 2.37 3.122(3) 147.9
    O9 H9B O3 1_565 0.85 2.03 2.837(8) 159.2
    O9 H9B O2' 1_565 0.85 2.22 2.919(17) 139.4
    O9 H9B O3' 1_565 0.85 2.48 3.266(17) 154.4
    O9 H9A N6 2_665 0.85 2.01 2.854(3) 174.2
    O10 H10B O2 2_656 0.85 1.99 2.806(10) 159.4
    O10 H10B O4' 2_656 0.85 2.08 2.836(15) 147.4
