# Supplementary material for: Tetra­aqua­{1-[(1H-1,2,3-benzotriazol-1-yl)meth­yl]-1H-1,2,4-triazole}sulfato­zinc(II) dihydrate
Source: Acta Crystallogr Sect E Struct Rep Online. 2010 Oct 30;66(Pt 11):m1483. doi: 10.1107/S160053681004331X (PMC3008971; doi:10.1107/S160053681004331X)
Supplement: Supplementary file 2 [file e-66-m1483-Isup2.hkl]

# 
# h,k,l, Fc-squared, Fo-squared, sigma(Fo-squared) and status flag 
# 
data_I
_shelx_title ' p-1 in P-1 P-1' 
_shelx_refln_list_code          4 
_shelx_F_calc_maximum      120.14 
_exptl_crystal_F_000       484.00 
_reflns_d_resolution_high  0.8107 
 
loop_ 
 _symmetry_equiv_pos_as_xyz 
 'x, y, z' 
 '-x, -y, -z' 
 
_cell_length_a     7.5439 
_cell_length_b     7.9573 
_cell_length_c    16.1510 
_cell_angle_alpha  99.600 
_cell_angle_beta   92.160 
_cell_angle_gamma 112.240 
 
_shelx_F_squared_multiplier     1.000 
 
loop_ 
 _refln_index_h 
 _refln_index_k 
 _refln_index_l 
 _refln_F_squared_calc 
 _refln_F_squared_meas 
 _refln_F_squared_sigma 
 _refln_observed_status 
   1   0   0      921.08      885.11      7.05 o 
   2   0   0     1961.11     2005.51     14.71 o 
   3   0   0      658.57      665.23      6.99 o 
   4   0   0     1646.77     1511.82     19.98 o 
   5   0   0        9.40       11.94      3.86 o 
   6   0   0      263.46      264.57     10.50 o 
   7   0   0      824.02      834.28     17.60 o 
   8   0   0        0.38        3.64      2.59 o 
  -8   1   0      126.58      110.46     13.33 o 
  -7   1   0     1795.17     1791.58     24.48 o 
  -6   1   0       29.08       28.81      6.15 o 
  -5   1   0        0.29        0.76      1.69 o 
  -4   1   0      233.85      247.11      6.12 o 
  -3   1   0     3038.24     2857.99     23.21 o 
  -2   1   0     4256.34     4308.19     38.44 o 
  -1   1   0     1426.98     1323.65     12.68 o 
   0   1   0       65.22       68.30      0.89 o 
   1   1   0     1878.38     2016.24     12.13 o 
   2   1   0      176.02      142.79      2.37 o 
   3   1   0     5589.05     6207.49     62.54 o 
   4   1   0     1066.23     1074.50     15.96 o 
   5   1   0        5.32        6.02      3.59 o 
   6   1   0      278.90      278.74      7.93 o 
   7   1   0      254.79      262.14     12.98 o 
   8   1   0       69.25       53.77     11.46 o 
  -9   2   0      115.77      118.53     10.03 o 
  -8   2   0      397.01      393.68     18.33 o 
  -7   2   0      318.97      311.24      7.85 o 
  -6   2   0      609.87      602.96     21.66 o 
  -5   2   0      258.80      250.76      6.04 o 
  -4   2   0     3906.16     3999.62     37.20 o 
  -3   2   0       36.71       26.48      1.28 o 
  -2   2   0       25.10       29.90      2.25 o 
  -1   2   0     4496.67     4682.45     34.40 o 
   0   2   0      993.45     1000.20      5.84 o 
   1   2   0      684.24      672.26      4.66 o 
   2   2   0      170.72      171.05      2.58 o 
   3   2   0     1143.19     1081.31     11.73 o 
   4   2   0        6.62        9.35      2.98 o 
   5   2   0      430.35      418.71      9.20 o 
   6   2   0       11.56        9.99      4.35 o 
   7   2   0      118.84      124.65      6.56 o 
  -9   3   0        0.66        2.76      3.00 o 
  -7   3   0      240.06      255.19      9.21 o 
  -6   3   0     1562.45     1520.19     19.44 o 
  -5   3   0      690.03      659.85      7.14 o 
  -4   3   0      919.52      892.30      8.98 o 
  -3   3   0        0.55        1.48      1.46 o 
  -2   3   0      656.42      586.96      4.19 o 
  -1   3   0      878.30      877.16      6.29 o 
   0   3   0       24.28       14.84      1.18 o 
   1   3   0       11.24       21.35      1.70 o 
   2   3   0      257.68      253.94      3.52 o 
   3   3   0        2.66        1.41      0.91 o 
   4   3   0      113.57      102.72      4.60 o 
   5   3   0      390.95      380.15      8.11 o 
   6   3   0      534.76      521.43     22.72 o 
   7   3   0      125.30      125.85      8.43 o 
  -9   4   0       26.43       29.55     10.88 o 
  -8   4   0        4.66       12.59      5.08 o 
  -7   4   0      269.25      270.02      9.82 o 
  -6   4   0       44.80       33.82      1.72 o 
  -5   4   0        6.00        8.71      1.44 o 
  -4   4   0        2.66        5.23      1.91 o 
  -3   4   0     2572.33     2504.37     30.66 o 
  -2   4   0     3875.86     4040.23     32.52 o 
  -1   4   0      367.36      309.04      4.14 o 
   0   4   0        9.88       14.09      1.67 o 
   1   4   0     1058.20     1032.86      9.11 o 
   2   4   0       48.93       48.43      2.63 o 
   3   4   0      161.44      179.88      4.86 o 
   4   4   0     1051.21     1049.83     36.22 o 
   5   4   0       25.75       22.03      4.23 o 
   6   4   0       45.62       49.57     19.53 o 
  -9   5   0       79.33       61.90      9.79 o 
  -8   5   0        4.93        8.04      3.01 o 
  -7   5   0       13.51       12.99      3.30 o 
  -6   5   0      321.94      330.22      7.06 o 
  -5   5   0       23.70       31.12      5.67 o 
  -4   5   0      927.74      889.00     11.73 o 
  -3   5   0     2361.50     2438.44     27.39 o 
  -2   5   0        1.47        1.43      0.71 o 
  -1   5   0      146.36      145.74      3.60 o 
   0   5   0      470.90      445.58      4.94 o 
   1   5   0     3705.62     3781.05     23.25 o 
   2   5   0        6.12        6.38      1.19 o 
   3   5   0      479.38      491.92     12.13 o 
   4   5   0       35.34       36.72      9.54 o 
   5   5   0      119.47      102.36     27.46 o 
  -8   6   0        5.69        5.96      2.68 o 
  -7   6   0      225.07      231.27      7.67 o 
  -6   6   0      912.43      939.14     29.18 o 
  -5   6   0       39.73       36.61      4.77 o 
  -4   6   0      858.95      857.53     30.10 o 
  -3   6   0        0.16        1.03      0.87 o 
  -2   6   0     1451.43     1480.52     16.21 o 
  -1   6   0      131.91      125.44      3.98 o 
   0   6   0     1798.01     1820.13     29.35 o 
   1   6   0      489.65      449.75     14.79 o 
   2   6   0        2.35        7.13      5.69 o 
   3   6   0       16.91       22.33     10.73 o 
   4   6   0      328.71      362.73     15.45 o 
  -8   7   0      145.87      161.12     18.04 o 
  -7   7   0      661.53      695.40     14.48 o 
  -6   7   0      132.34      158.94      7.18 o 
  -5   7   0       30.42       26.88      5.20 o 
  -4   7   0        3.97        5.29      1.36 o 
  -3   7   0      604.70      600.92      9.80 o 
  -2   7   0        3.43        3.86      1.43 o 
  -1   7   0      396.97      391.84     16.15 o 
   0   7   0     1295.84     1266.35     23.67 o 
   1   7   0      410.02      413.33     18.28 o 
   2   7   0      104.85       88.14     22.05 o 
   3   7   0      115.28      121.42     19.51 o 
  -7   8   0       18.18       14.38      6.61 o 
  -6   8   0      300.33      281.03     17.64 o 
  -5   8   0      425.89      423.21     20.41 o 
  -4   8   0      313.29      302.21     10.65 o 
  -3   8   0      386.04      374.03     10.36 o 
  -2   8   0        1.32        1.34      1.62 o 
  -1   8   0       58.74       60.69      9.30 o 
   0   8   0      128.45      111.73      9.57 o 
   1   8   0       68.96       62.85     12.03 o 
  -6   9   0      199.39      181.17      9.45 o 
  -5   9   0        9.55        4.24      5.72 o 
  -4   9   0       31.49       31.36      8.15 o 
  -3   9   0       36.31       31.61      7.02 o 
  -2   9   0      159.94      180.61     11.70 o 
  -1   9   0       10.26        5.59      3.19 o 
   1  -9   1       27.67       23.15      6.58 o 
   2  -9   1      626.68      642.10     32.90 o 
   3  -9   1       38.42       26.73      7.10 o 
   4  -9   1      147.65      130.74     30.00 o 
   5  -9   1        3.01        9.70      5.72 o 
   6  -9   1      245.61      223.92     16.98 o 
  -1  -8   1      204.28      202.00     13.26 o 
   0  -8   1       94.41      101.14     14.69 o 
   1  -8   1      197.37      206.33     19.06 o 
   2  -8   1       45.20       43.80      4.96 o 
   3  -8   1       60.75       59.56      3.62 o 
   4  -8   1      286.24      255.19     20.18 o 
   5  -8   1      948.09      909.98     30.02 o 
   6  -8   1      140.46      151.12      6.26 o 
   7  -8   1      106.89      116.62      6.32 o 
  -3  -7   1       69.12       51.41     18.80 o 
  -2  -7   1      438.21      444.75     14.76 o 
  -1  -7   1       98.02       91.40      6.87 o 
   0  -7   1       32.21       34.43      9.59 o 
   1  -7   1      601.21      586.65     12.62 o 
   2  -7   1      324.17      331.46      4.88 o 
   3  -7   1      943.43      964.29     10.17 o 
   4  -7   1        4.59        4.19      1.05 o 
   5  -7   1      668.53      617.78     28.70 o 
   6  -7   1       21.85       19.56      3.78 o 
   7  -7   1      333.84      333.96     16.94 o 
   8  -7   1      146.07      141.13      8.85 o 
  -4  -6   1      610.77      657.75     17.21 o 
  -3  -6   1      131.40      128.29     10.49 o 
  -2  -6   1      764.39      799.07     22.46 o 
  -1  -6   1        4.54        3.26      2.05 o 
   0  -6   1     1231.34     1220.92     20.41 o 
   1  -6   1      677.47      692.86      8.98 o 
   2  -6   1      601.13      592.31      7.41 o 
   3  -6   1      351.36      335.86      3.90 o 
   4  -6   1      118.37      112.79      8.12 o 
   5  -6   1        0.18        4.28      2.32 o 
   6  -6   1       82.32      101.64      7.05 o 
   7  -6   1       12.40       13.02      3.31 o 
   8  -6   1      271.24      277.71     12.01 o 
  -5  -5   1      373.36      386.02     14.80 o 
  -4  -5   1       25.85       32.04     12.59 o 
  -3  -5   1        0.06        8.14      3.20 o 
  -2  -5   1       95.77       86.70      8.25 o 
  -1  -5   1     3736.20     4007.32     57.19 o 
   0  -5   1      187.89      200.10      7.40 o 
   1  -5   1     1491.84     1532.91     11.26 o 
   2  -5   1      301.52      291.51      3.74 o 
   3  -5   1      648.89      599.47      5.66 o 
   4  -5   1      298.26      289.83     13.53 o 
   5  -5   1      630.68      660.48     18.23 o 
   6  -5   1     1679.67     1741.04     35.16 o 
   7  -5   1        9.78        1.98      2.54 o 
   8  -5   1        9.81        9.75      2.98 o 
   9  -5   1        9.23        5.44      2.93 o 
  -6  -4   1      113.99      116.81     10.63 o 
  -5  -4   1       53.82       47.61      5.93 o 
  -4  -4   1       80.03       83.92     14.32 o 
  -3  -4   1       82.07       71.66      2.09 o 
  -2  -4   1      314.50      311.19      5.33 o 
  -1  -4   1      334.34      284.52      3.53 o 
   0  -4   1      230.82      281.16      6.64 o 
   1  -4   1      402.48      388.13      5.19 o 
   2  -4   1     1242.57     1159.54      9.34 o 
   3  -4   1     1322.53     1299.80     16.46 o 
   4  -4   1      393.23      399.10      9.02 o 
   5  -4   1      617.46      597.51      8.24 o 
   6  -4   1      511.82      472.32      9.65 o 
   7  -4   1        1.95       12.88      6.10 o 
   8  -4   1        5.28        7.25      4.27 o 
   9  -4   1      491.68      528.29     18.64 o 
  -7  -3   1       44.28       34.17      9.96 o 
  -6  -3   1       43.13       36.19      8.36 o 
  -5  -3   1      922.50      930.33     16.60 o 
  -4  -3   1      316.73      317.01      8.72 o 
  -3  -3   1        5.21        4.58      1.58 o 
  -2  -3   1     1726.33     1756.61     22.00 o 
  -1  -3   1       33.48       26.44      1.58 o 
   0  -3   1      823.46      957.04     15.51 o 
   1  -3   1       47.84       48.88      1.02 o 
   2  -3   1     7003.98     6956.99     89.53 o 
   3  -3   1      385.82      411.89     11.25 o 
   4  -3   1       17.52       20.41      2.15 o 
   5  -3   1       33.37       40.24      4.21 o 
   6  -3   1     2110.13     2096.10     30.49 o 
   7  -3   1       32.43       34.92      3.65 o 
   8  -3   1      171.12      178.29      9.49 o 
   9  -3   1      124.97      126.00      8.96 o 
  -7  -2   1       48.84       46.36      8.91 o 
  -6  -2   1      177.99      163.04      8.61 o 
  -5  -2   1     1987.68     2037.46     28.78 o 
  -4  -2   1        9.25       17.00      2.80 o 
  -3  -2   1      451.95      454.71      8.66 o 
  -2  -2   1      537.16      583.58      9.27 o 
  -1  -2   1     4270.21     4236.65     31.81 o 
   0  -2   1      463.53      474.58      6.57 o 
   1  -2   1     1545.07     1551.52      8.59 o 
   2  -2   1     2959.20     3061.07     35.23 o 
   3  -2   1      453.11      410.12      3.49 o 
   4  -2   1     2166.74     2187.66     20.87 o 
   5  -2   1     2035.84     2120.30     24.86 o 
   6  -2   1     2415.50     2539.52     38.36 o 
   7  -2   1       46.74       42.79      7.84 o 
   8  -2   1       22.11       18.45      5.03 o 
   9  -2   1       21.37       21.61      8.78 o 
  -8  -1   1      213.08      202.80      8.87 o 
  -7  -1   1       55.06       61.71      5.25 o 
  -6  -1   1       20.90       24.80      5.93 o 
  -5  -1   1      111.28      103.43      5.82 o 
  -4  -1   1     1385.76     1402.55     26.05 o 
  -3  -1   1     3662.09     3918.34     39.67 o 
  -2  -1   1     2463.54     2325.85     16.27 o 
   0  -1   1     1340.67     1426.16      9.56 o 
   1  -1   1       68.13       60.09      1.19 o 
   2  -1   1      227.88      268.86      3.52 o 
   3  -1   1     5362.86     4997.51     55.82 o 
   4  -1   1     4360.46     4713.08     43.30 o 
   5  -1   1      394.04      375.66      9.81 o 
   6  -1   1      139.79      183.49      7.55 o 
   7  -1   1      186.99      179.51      7.32 o 
   8  -1   1       37.37       37.85      9.38 o 
  -8   0   1      128.04      131.73      8.53 o 
  -7   0   1       93.69       85.29     10.57 o 
  -6   0   1       39.90       34.68      6.84 o 
  -5   0   1      615.80      624.43     16.64 o 
  -3   0   1     2305.41     2285.81     19.27 o 
  -2   0   1      267.07      360.06      5.96 o 
  -1   0   1     2150.73     2123.41     13.97 o 
   1   0   1       56.42       44.06      2.06 o 
   3   0   1      691.26      664.98      6.52 o 
   4   0   1     1149.20     1098.09     15.73 o 
   5   0   1      233.83      230.52      8.45 o 
   6   0   1      562.58      557.20     23.96 o 
   7   0   1      377.09      381.53     10.34 o 
   8   0   1       84.71       67.44     14.27 o 
  -8   1   1       69.81       69.99      6.01 o 
  -7   1   1     1194.13     1192.76     31.18 o 
  -6   1   1      136.44      133.88      8.49 o 
  -5   1   1      958.69      921.92     18.35 o 
  -4   1   1      124.29      127.48      4.11 o 
  -3   1   1      111.26      129.60      3.84 o 
  -2   1   1     2848.61     3105.78     20.51 o 
  -1   1   1     4495.84     4727.20     42.99 o 
   1   1   1     3155.73     3190.99     19.76 o 
   2   1   1      122.67      127.42      2.01 o 
   3   1   1     3014.67     3074.89     29.41 o 
   4   1   1       58.68       53.57      8.20 o 
   5   1   1       14.76       19.85      3.26 o 
   6   1   1      183.30      179.49     13.56 o 
   7   1   1      112.94      108.89      6.31 o 
   8   1   1       34.81       28.39      9.97 o 
  -9   2   1      127.58      103.90      8.15 o 
  -8   2   1      874.42      880.51     26.19 o 
  -7   2   1      287.91      270.17      7.35 o 
  -6   2   1      151.87      164.74      9.86 o 
  -5   2   1      414.19      415.07      6.20 o 
  -4   2   1     3890.88     3825.22     35.18 o 
  -3   2   1      591.11      651.04     11.14 o 
  -2   2   1      514.69      554.19      4.37 o 
  -1   2   1     3247.22     3250.98     17.52 o 
   0   2   1     3142.39     3174.60     17.19 o 
   1   2   1     5131.91     5119.19     36.44 o 
   2   2   1     1961.94     1990.10     26.93 o 
   3   2   1     2605.12     2534.32     60.64 o 
   4   2   1       68.84       60.41      4.54 o 
   5   2   1      401.19      415.70     10.14 o 
   6   2   1       51.47       54.27     10.68 o 
   7   2   1      248.40      241.44      7.75 o 
  -9   3   1        7.17       10.46      8.27 o 
  -8   3   1      286.70      276.84     12.95 o 
  -7   3   1       75.53       75.38      5.51 o 
  -6   3   1      276.28      264.87      6.24 o 
  -5   3   1     1501.33     1588.43     13.45 o 
  -4   3   1     1678.79     1688.20     16.64 o 
  -3   3   1      196.70      185.22      2.63 o 
  -2   3   1       82.50       93.05      1.52 o 
  -1   3   1      107.77       99.70      1.66 o 
   0   3   1      115.47       68.66      1.44 o 
   1   3   1      309.96      332.92      4.91 o 
   2   3   1     5820.92     6252.02     45.93 o 
   3   3   1      175.19      170.90      5.25 o 
   4   3   1       80.67       87.14      4.42 o 
   5   3   1       93.99       86.55      6.76 o 
   6   3   1      373.02      393.06      9.78 o 
  -9   4   1       60.71       61.49     18.74 o 
  -8   4   1       10.84       21.18      5.21 o 
  -7   4   1      179.48      178.26     18.87 o 
  -6   4   1       27.47       24.12      2.06 o 
  -5   4   1     1862.66     1865.18     30.06 o 
  -4   4   1      198.66      217.83      8.42 o 
  -3   4   1      699.55      674.52      6.41 o 
  -2   4   1       48.68       78.25      4.05 o 
  -1   4   1     1298.46     1237.77     10.16 o 
   0   4   1     1444.85     1537.14     12.48 o 
   1   4   1       69.62       72.17      2.08 o 
   2   4   1       32.08       24.88      2.65 o 
   3   4   1      413.67      430.45      9.78 o 
   4   4   1      571.36      595.74     19.49 o 
   5   4   1      250.76      237.28      6.57 o 
   6   4   1      596.57      599.89     23.13 o 
  -9   5   1        1.59        6.10      3.66 o 
  -8   5   1      102.97      113.25     10.59 o 
  -7   5   1      443.59      455.91      9.28 o 
  -6   5   1        0.96        0.82      2.37 o 
  -5   5   1      403.31      426.97     26.91 o 
  -4   5   1      204.25      182.90     10.41 o 
  -3   5   1     4241.14     4473.39     35.90 o 
  -2   5   1     3135.86     3225.91     20.05 o 
  -1   5   1      705.81      714.56      6.62 o 
   0   5   1       55.40       61.84      1.98 o 
   1   5   1      123.36      111.86      2.54 o 
   2   5   1       57.03       50.81      6.39 o 
   3   5   1      190.77      189.61      5.32 o 
   4   5   1       85.54       73.73     18.30 o 
   5   5   1       60.17       57.64     22.21 o 
  -8   6   1       75.45       87.54     10.25 o 
  -7   6   1       39.18       40.42      7.90 o 
  -6   6   1      347.40      347.26     22.37 o 
  -5   6   1      489.40      523.22     25.14 o 
  -4   6   1     1027.34     1042.00     11.66 o 
  -3   6   1       24.81       21.49      2.72 o 
  -2   6   1      612.37      585.68      8.81 o 
  -1   6   1        3.08        4.28      1.26 o 
   0   6   1     3020.08     3108.54     12.65 o 
   1   6   1      372.77      355.01      8.27 o 
   2   6   1      380.24      401.45     23.13 o 
   3   6   1      304.71      295.46     12.28 o 
   4   6   1       47.99       43.04     16.03 o 
  -8   7   1       81.06       72.11      9.67 o 
  -7   7   1      707.90      729.24     11.84 o 
  -6   7   1       12.60       13.35      3.84 o 
  -5   7   1      108.64      112.51      5.69 o 
  -4   7   1      275.90      262.29      6.01 o 
  -3   7   1      255.51      246.81      7.38 o 
  -2   7   1      258.38      229.82      5.76 o 
  -1   7   1      606.84      617.76     23.14 o 
   0   7   1      193.64      218.51      6.33 o 
   1   7   1        6.79        5.14      2.85 o 
   2   7   1       64.54       52.90     20.81 o 
   3   7   1      276.49      277.86     12.35 o 
  -7   8   1      263.22      273.13      7.46 o 
  -6   8   1        0.55        4.14      3.81 o 
  -5   8   1        9.95        4.22      2.44 o 
  -4   8   1      560.46      527.85     12.42 o 
  -3   8   1        3.46        1.27      2.58 o 
  -2   8   1       48.62       39.95      7.23 o 
  -1   8   1      250.05      263.92     27.37 o 
   0   8   1       19.14       22.31      5.05 o 
   1   8   1       11.56       10.46      2.93 o 
  -6   9   1       89.07       75.13     22.61 o 
  -5   9   1       47.61       39.64     13.93 o 
  -4   9   1      473.96      517.46     16.45 o 
  -3   9   1        4.50        1.76      2.92 o 
  -2   9   1        3.06        5.78      2.90 o 
  -1   9   1        1.49        1.35      3.22 o 
   0  -9   2       69.61       48.50     12.65 o 
   1  -9   2       51.25       39.60      8.77 o 
   2  -9   2      153.54      131.83      5.79 o 
   3  -9   2       61.68       60.60     20.78 o 
   4  -9   2      392.70      407.69     29.34 o 
   5  -9   2       28.82       26.02      6.77 o 
   6  -9   2        0.08        4.65      3.51 o 
  -2  -8   2        8.37        5.79      4.29 o 
  -1  -8   2       66.10       42.40     13.24 o 
   0  -8   2        5.08        5.48      2.62 o 
   1  -8   2      558.86      552.46     11.88 o 
   2  -8   2      112.43      111.26      4.61 o 
   3  -8   2      125.91      121.98     11.36 o 
   4  -8   2      192.59      171.57     12.65 o 
   5  -8   2      126.76      112.67     12.13 o 
   6  -8   2      233.11      240.04      7.99 o 
   7  -8   2      461.21      452.19      9.45 o 
  -3  -7   2        7.55        2.25      3.98 o 
  -2  -7   2      383.09      401.45     18.03 o 
  -1  -7   2      132.53      141.80     11.33 o 
   0  -7   2      841.59      861.41     18.46 o 
   1  -7   2      451.72      440.28     11.50 o 
   2  -7   2       76.27       83.72      4.21 o 
   3  -7   2        6.33        3.88      1.02 o 
   4  -7   2     1102.88     1117.01     42.79 o 
   5  -7   2      737.76      766.49     40.84 o 
   6  -7   2        8.05        3.76      4.97 o 
   7  -7   2      352.08      373.19      7.63 o 
   8  -7   2       11.08        9.36      5.51 o 
  -4  -6   2        9.43        3.51      4.97 o 
  -3  -6   2      682.15      676.37     20.48 o 
  -2  -6   2     1083.25     1099.51     26.78 o 
  -1  -6   2        3.50        0.69      2.38 o 
   0  -6   2      266.81      271.39      7.84 o 
   1  -6   2      119.90      134.10      5.91 o 
   2  -6   2      252.22      245.77      6.05 o 
   3  -6   2       60.91       56.51      2.31 o 
   4  -6   2      722.76      753.32     26.44 o 
   5  -6   2       95.71       90.41     12.00 o 
   6  -6   2        3.71        2.94      2.80 o 
   7  -6   2       54.71       44.35      5.68 o 
   8  -6   2      301.39      301.74     14.81 o 
  -5  -5   2       28.61       30.82     11.74 o 
  -4  -5   2       33.11       33.36      9.03 o 
  -3  -5   2      869.18      892.87     32.31 o 
  -2  -5   2       46.62       51.27     14.80 o 
  -1  -5   2      183.23      169.33      7.30 o 
   0  -5   2       34.29       39.51      7.54 o 
   1  -5   2     3847.81     4079.25     30.06 o 
   2  -5   2      532.40      548.84      4.65 o 
   3  -5   2        1.66        1.14      0.74 o 
   4  -5   2      162.29      136.44      6.68 o 
   5  -5   2      832.23      806.35     14.98 o 
   6  -5   2        7.33        8.85      3.44 o 
   7  -5   2       36.76       39.93      4.34 o 
   8  -5   2      570.22      557.92     25.30 o 
   9  -5   2        2.68        5.00      2.88 o 
  -6  -4   2      303.63      301.22     12.18 o 
  -5  -4   2      155.35      161.54      7.35 o 
  -4  -4   2       19.77       12.33      3.68 o 
  -3  -4   2      499.36      490.87     11.15 o 
  -2  -4   2      109.51       93.58      2.63 o 
  -1  -4   2      840.77      803.35     13.55 o 
   0  -4   2      635.91      629.94     16.63 o 
   1  -4   2      290.13      243.69      3.42 o 
   2  -4   2      241.06      257.78      3.54 o 
   3  -4   2        4.80        7.48      2.72 o 
   4  -4   2       47.87       61.35      5.49 o 
   5  -4   2     1191.25     1206.54     15.85 o 
   6  -4   2      324.08      320.25      6.00 o 
   7  -4   2      109.75      105.29     18.84 o 
   8  -4   2      124.56      127.37     12.95 o 
   9  -4   2      268.81      281.93     12.88 o 
  -7  -3   2       21.17       16.38      7.39 o 
  -6  -3   2      177.14      171.12      5.89 o 
  -5  -3   2      179.14      186.95     12.43 o 
  -4  -3   2        5.82        4.08      3.21 o 
  -3  -3   2      734.42      749.82      8.07 o 
  -2  -3   2     3056.26     3123.81     30.78 o 
  -1  -3   2       82.11       85.44      2.74 o 
   0  -3   2     1616.82     1636.32     16.23 o 
   1  -3   2      159.24      174.44      1.99 o 
   2  -3   2     6452.36     6347.56     48.19 o 
   3  -3   2     1304.32     1434.59     21.37 o 
   4  -3   2     2769.53     2860.81     21.67 o 
   5  -3   2     1431.39     1465.09     12.87 o 
   6  -3   2      156.53      152.22      4.32 o 
   7  -3   2        5.10        3.91      1.87 o 
   8  -3   2      310.17      331.22     16.22 o 
   9  -3   2      117.48      150.11      9.48 o 
  -7  -2   2        1.37        3.73      3.30 o 
  -6  -2   2      128.08      126.01     13.47 o 
  -5  -2   2     1311.99     1354.20     15.67 o 
  -4  -2   2      115.24      102.75      4.80 o 
  -3  -2   2      161.18      145.94      2.85 o 
  -2  -2   2      670.24      647.50      7.53 o 
  -1  -2   2     1454.55     1395.51      8.83 o 
   0  -2   2     3865.85     3907.73     22.79 o 
   1  -2   2     8243.04     8094.84    103.73 o 
   2  -2   2     1226.82     1123.27      7.15 o 
   3  -2   2     1637.57     1650.43     16.00 o 
   4  -2   2      196.10      230.15      5.92 o 
   5  -2   2     2279.38     2382.80     32.63 o 
   6  -2   2      331.24      343.40      9.12 o 
   7  -2   2      985.49      936.43     17.45 o 
   8  -2   2      844.43      826.14     13.22 o 
   9  -2   2        3.67        4.49      4.57 o 
  -8  -1   2        7.63       10.56      3.78 o 
  -7  -1   2        4.96        8.60      2.87 o 
  -6  -1   2     1519.86     1623.19     22.26 o 
  -5  -1   2      422.66      418.23     11.92 o 
  -4  -1   2      725.31      701.94     12.46 o 
  -3  -1   2      260.91      288.59      6.03 o 
  -2  -1   2    12716.06    12904.95    102.37 o 
  -1  -1   2      979.86      923.46      6.65 o 
   0  -1   2     1085.21     1047.46      6.40 o 
   1  -1   2     3788.56     3788.14     21.82 o 
   2  -1   2    11003.53    10514.68    118.72 o 
   3  -1   2      238.97      270.51      7.30 o 
   4  -1   2      182.28      220.32      5.37 o 
   5  -1   2     3642.57     3668.87     40.69 o 
   6  -1   2      321.25      323.35     18.31 o 
   7  -1   2       26.39       33.76      6.30 o 
   8  -1   2      156.29      124.09      8.17 o 
  -8   0   2      157.77      156.90      7.96 o 
  -7   0   2      233.80      241.17      6.51 o 
  -6   0   2      628.62      584.28     10.94 o 
  -5   0   2     1746.12     1761.56     22.83 o 
  -4   0   2      368.60      373.16      6.26 o 
  -3   0   2     4205.38     4205.15     33.80 o 
  -1   0   2      772.16      754.61      6.37 o 
   0   0   2       36.61       39.88      0.99 o 
   1   0   2       20.60       28.94      1.16 o 
   2   0   2      698.63      894.09      7.16 o 
   3   0   2      184.28      169.86      3.76 o 
   4   0   2     2852.32     3009.55     34.01 o 
   5   0   2       55.08       56.99      9.40 o 
   6   0   2      878.17      877.12     19.58 o 
   7   0   2        2.98        3.68      3.18 o 
   8   0   2       96.87      113.28      7.97 o 
  -8   1   2        0.16        4.23      2.45 o 
  -7   1   2       52.50       49.63      8.85 o 
  -6   1   2       15.18       25.64      3.19 o 
  -5   1   2     1055.59      986.29     13.34 o 
  -4   1   2      465.81      461.91     15.50 o 
  -3   1   2     2042.95     2085.84     20.05 o 
  -2   1   2      516.57      536.48      5.11 o 
   0   1   2        9.13       18.36      0.95 o 
   1   1   2     4480.41     4628.20     34.48 o 
   2   1   2      525.85      487.55      5.11 o 
   3   1   2       14.16        6.88      1.55 o 
   4   1   2      484.62      471.66     11.85 o 
   5   1   2       31.84       37.65      5.33 o 
   6   1   2      702.61      688.86     31.52 o 
   7   1   2       38.53       38.50     11.59 o 
  -9   2   2        0.06        0.95      3.41 o 
  -8   2   2      556.91      544.84     12.99 o 
  -7   2   2      222.78      219.87     19.92 o 
  -6   2   2      300.80      303.00      6.61 o 
  -5   2   2       73.08       59.44      5.04 o 
  -4   2   2      177.28      171.49      3.89 o 
  -3   2   2     1476.30     1517.81     28.38 o 
  -2   2   2       18.91       15.98      1.76 o 
  -1   2   2     2146.84     2049.69     18.63 o 
   0   2   2      377.78      390.94      3.01 o 
   1   2   2     2030.53     1819.87     14.09 o 
   2   2   2      448.60      466.33      6.00 o 
   3   2   2      725.06      711.29     11.10 o 
   4   2   2      524.38      496.60     10.11 o 
   5   2   2      924.26      951.96     28.58 o 
   6   2   2       19.26       13.26      4.36 o 
   7   2   2        2.60        3.56      2.28 o 
  -9   3   2      194.02      166.62     13.26 o 
  -8   3   2      522.39      545.88     16.63 o 
  -7   3   2        5.68        4.97      2.30 o 
  -6   3   2      219.91      216.62      5.87 o 
  -5   3   2      207.21      197.42      4.75 o 
  -4   3   2      614.66      587.91      6.92 o 
  -3   3   2      264.98      227.71      4.16 o 
  -2   3   2      282.76      259.59      2.69 o 
  -1   3   2      651.25      655.96      6.24 o 
   0   3   2      120.05      144.30      2.44 o 
   1   3   2      844.15      883.16      8.59 o 
   2   3   2     1264.12     1275.47     11.10 o 
   3   3   2      546.49      487.22     27.94 o 
   4   3   2     1016.90     1053.89     14.99 o 
   5   3   2      157.80      165.93      7.18 o 
   6   3   2      136.82      133.03      6.22 o 
  -9   4   2      173.75      185.08     19.82 o 
  -8   4   2        0.26        5.12      4.42 o 
  -7   4   2       30.49       33.02      7.32 o 
  -6   4   2      175.30      170.44      5.62 o 
  -5   4   2     2578.45     2601.19     20.61 o 
  -4   4   2      355.76      360.19      4.27 o 
  -3   4   2     2714.11     2808.70     30.18 o 
  -2   4   2      360.64      403.65      6.37 o 
  -1   4   2      977.70      930.33      8.09 o 
   0   4   2      315.24      368.61      5.80 o 
   1   4   2     1889.52     1964.80     15.06 o 
   2   4   2     1936.82     1993.27     21.71 o 
   3   4   2        5.88        5.36      4.32 o 
   4   4   2       14.68       19.74      3.91 o 
   5   4   2      416.57      398.67     10.50 o 
   6   4   2      323.41      314.49     21.40 o 
  -9   5   2        0.86        3.85      4.59 o 
  -8   5   2      347.07      376.90     13.39 o 
  -7   5   2      160.06      174.36     12.28 o 
  -6   5   2      737.75      764.60     13.12 o 
  -5   5   2      862.34      886.16     14.70 o 
  -4   5   2      349.15      369.91      4.20 o 
  -3   5   2      178.32      174.69      4.17 o 
  -2   5   2     1577.97     1547.66     11.93 o 
  -1   5   2     2484.05     2549.61     18.47 o 
   0   5   2      798.38      801.99      7.50 o 
   1   5   2      538.61      512.34      5.58 o 
   2   5   2        3.09        5.52      1.70 o 
   3   5   2       41.20       44.12      5.58 o 
   4   5   2      202.44      168.98     12.97 o 
   5   5   2      228.25      194.46     16.04 o 
  -8   6   2       12.74       18.25      4.45 o 
  -7   6   2       31.65       36.12      8.01 o 
  -6   6   2      232.90      221.41      6.67 o 
  -5   6   2       39.09       38.03      7.97 o 
  -4   6   2      489.40      478.54      9.40 o 
  -3   6   2     1446.47     1472.21     11.07 o 
  -2   6   2     1919.89     1952.79     25.26 o 
  -1   6   2       68.13       67.16      3.11 o 
   0   6   2      158.87      162.96      5.98 o 
   1   6   2       14.30       19.99      2.83 o 
   2   6   2     1207.95     1216.10     45.41 o 
   3   6   2        5.50       10.18      5.94 o 
   4   6   2        1.38        0.57      4.55 o 
  -8   7   2        9.21        7.37      3.66 o 
  -7   7   2       19.94       28.56      5.58 o 
  -6   7   2       17.31       19.76      5.84 o 
  -5   7   2      548.67      552.60     11.19 o 
  -4   7   2        7.40        8.19      1.58 o 
  -3   7   2       25.09       29.19      4.47 o 
  -2   7   2      124.65      133.22      7.49 o 
  -1   7   2      237.85      240.88     12.72 o 
   0   7   2      403.82      415.54      9.35 o 
   1   7   2        7.39        6.58      2.74 o 
   2   7   2       32.51       30.46      5.19 o 
  -7   8   2      206.13      208.53     15.12 o 
  -6   8   2       25.90       23.08      4.21 o 
  -5   8   2      202.73      191.65      7.75 o 
  -4   8   2        1.29        2.54      1.91 o 
  -3   8   2        3.42        4.98      2.55 o 
  -2   8   2      130.35      123.80      8.85 o 
  -1   8   2      342.22      335.67     23.26 o 
   0   8   2        1.59        0.93      2.22 o 
   1   8   2       43.18       39.19     10.87 o 
  -6   9   2        0.99        3.47      2.25 o 
  -5   9   2       87.93       99.56     26.09 o 
  -4   9   2      405.20      421.41     13.67 o 
  -3   9   2       15.48       12.89      6.91 o 
  -2   9   2       46.69       46.25     15.52 o 
  -1   9   2        5.52        2.46      2.99 o 
   0  -9   3      165.21      163.90      9.08 o 
   1  -9   3       50.24       38.13      7.83 o 
   2  -9   3        3.40        4.75      3.17 o 
   3  -9   3       78.40       97.62      9.10 o 
   4  -9   3      182.01      158.49     17.43 o 
   5  -9   3      160.83      154.76     18.36 o 
   6  -9   3      168.96      206.05     11.49 o 
  -2  -8   3       22.91       21.10      6.30 o 
  -1  -8   3      239.92      246.75     14.23 o 
   0  -8   3        0.30        3.14      2.24 o 
   1  -8   3      469.04      440.84     13.84 o 
   2  -8   3      108.42      110.60      4.40 o 
   3  -8   3     1355.92     1358.74     34.73 o 
   4  -8   3      421.45      446.95     11.47 o 
   5  -8   3       14.30        4.64      3.53 o 
   6  -8   3      213.33      214.34      6.47 o 
   7  -8   3      114.97      126.35     11.65 o 
  -3  -7   3      121.29      123.64     23.20 o 
  -2  -7   3      227.61      207.60     17.46 o 
  -1  -7   3        8.10        9.73      2.99 o 
   0  -7   3      633.51      665.07     11.32 o 
   1  -7   3      459.04      471.48      9.05 o 
   2  -7   3       67.85       54.70      2.68 o 
   3  -7   3       63.67       74.34      3.60 o 
   4  -7   3       14.67       10.26      2.56 o 
   5  -7   3       87.51       93.98      7.07 o 
   6  -7   3      544.08      542.33     12.33 o 
   7  -7   3      793.73      820.40     22.10 o 
   8  -7   3       11.72        9.51      6.17 o 
  -4  -6   3       17.24        5.47      7.18 o 
  -3  -6   3      255.47      263.93      9.89 o 
  -2  -6   3       11.07        7.18      5.57 o 
  -1  -6   3       48.38       52.67     10.52 o 
   0  -6   3     2309.00     2341.43     64.63 o 
   1  -6   3        0.97        2.06      1.18 o 
   2  -6   3      263.30      252.09      3.44 o 
   3  -6   3        9.01       10.61      1.37 o 
   4  -6   3     1006.86     1030.91     17.62 o 
   5  -6   3       23.74       18.30      3.43 o 
   6  -6   3       69.75       87.77      6.45 o 
   7  -6   3       35.42       32.74      8.15 o 
   8  -6   3       96.74       89.87      4.58 o 
  -5  -5   3        0.25        3.44      3.11 o 
  -4  -5   3       92.62      122.16     23.60 o 
  -3  -5   3      580.60      534.35     24.58 o 
  -2  -5   3       87.59      111.12      6.75 o 
  -1  -5   3     1367.74     1385.88     21.96 o 
   0  -5   3        0.08        1.05      1.41 o 
   1  -5   3      599.98      548.45      7.57 o 
   2  -5   3        6.09        5.46      0.82 o 
   3  -5   3     1424.90     1458.35     10.77 o 
   4  -5   3      447.84      445.11     15.64 o 
   5  -5   3        2.78        8.97      5.64 o 
   6  -5   3       25.45       30.14      5.28 o 
   7  -5   3      283.99      264.79      6.75 o 
   8  -5   3       66.73       58.77     13.65 o 
   9  -5   3      181.09      177.51     10.28 o 
  -6  -4   3       56.51       47.09     15.81 o 
  -5  -4   3        2.02        2.68      2.40 o 
  -4  -4   3      392.01      401.56      7.72 o 
  -3  -4   3        3.36        4.15      1.01 o 
  -2  -4   3       32.29       38.52      4.05 o 
  -1  -4   3       47.15       47.38      7.98 o 
   0  -4   3     2151.78     1942.39     73.63 o 
   1  -4   3      767.42      726.03      6.01 o 
   2  -4   3     5148.14     5714.43     49.45 o 
   3  -4   3      348.65      348.81      5.58 o 
   4  -4   3     1308.98     1387.40     17.91 o 
   5  -4   3      426.84      426.71      4.90 o 
   6  -4   3      365.47      336.49      5.04 o 
   7  -4   3      511.62      513.68      8.96 o 
   8  -4   3       10.99        9.42      2.69 o 
   9  -4   3       12.66       14.75      6.64 o 
  -7  -3   3      287.92      312.44     33.11 o 
  -6  -3   3      162.62      158.40     12.09 o 
  -5  -3   3       88.30      104.05     11.54 o 
  -4  -3   3       95.95       92.04      4.71 o 
  -3  -3   3      372.11      345.78      9.32 o 
  -2  -3   3       27.22       20.23      1.68 o 
  -1  -3   3     1605.03     1747.31     22.47 o 
   0  -3   3     4207.55     4124.62     40.09 o 
   1  -3   3     1135.39     1199.52      8.40 o 
   2  -3   3        0.26        1.49      0.49 o 
   3  -3   3     1226.86     1229.18     10.46 o 
   4  -3   3     5713.50     5805.30     42.32 o 
   5  -3   3      746.85      694.73      7.03 o 
   6  -3   3      425.74      411.51     10.08 o 
   7  -3   3      231.93      224.77      6.59 o 
   8  -3   3      292.52      289.41     15.05 o 
   9  -3   3       96.13       95.27      7.99 o 
  -7  -2   3      238.90      228.01      9.73 o 
  -6  -2   3      123.55      121.43     12.15 o 
  -5  -2   3      164.58      155.69      6.52 o 
  -4  -2   3      118.47      116.47      5.10 o 
  -3  -2   3     3734.71     3886.56     39.25 o 
  -2  -2   3     2916.19     3096.19     29.69 o 
  -1  -2   3        1.28        2.79      1.44 o 
   0  -2   3      454.36      439.74      3.19 o 
   1  -2   3     6459.64     6377.88     90.11 o 
   2  -2   3     5998.60     5924.60     43.24 o 
   3  -2   3     1061.58      927.17      8.39 o 
   4  -2   3     1742.83     1755.21     16.50 o 
   5  -2   3        0.55        3.45      1.62 o 
   6  -2   3       34.62       46.55      8.36 o 
   7  -2   3      418.36      410.59      8.46 o 
   8  -2   3      150.91      173.65     11.45 o 
  -8  -1   3        5.67        2.48      3.44 o 
  -7  -1   3       33.77       31.58      6.92 o 
  -6  -1   3     2044.54     2135.44     29.40 o 
  -5  -1   3      280.44      307.54      9.05 o 
  -4  -1   3     1920.68     1957.07     35.81 o 
  -3  -1   3     1466.42     1455.59     16.92 o 
  -2  -1   3      927.79      805.49      7.56 o 
  -1  -1   3      692.63      743.16      5.77 o 
   0  -1   3     2513.01     2395.22     26.93 o 
   1  -1   3     6383.15     6171.13     71.30 o 
   2  -1   3        7.78       14.83      1.06 o 
   3  -1   3     1260.62     1191.63     12.13 o 
   4  -1   3     1713.57     1898.80     22.45 o 
   5  -1   3     1322.73     1276.18     16.36 o 
   6  -1   3      604.30      570.37     20.48 o 
   7  -1   3      924.75      872.66     32.70 o 
   8  -1   3      247.17      223.24     13.35 o 
  -8   0   3       17.05       18.92      5.02 o 
  -7   0   3      213.03      226.68     10.31 o 
  -6   0   3      794.27      766.93     14.40 o 
  -5   0   3       15.90       15.62      3.73 o 
  -4   0   3      374.91      397.44     15.39 o 
  -3   0   3     1842.91     1847.50     32.29 o 
  -2   0   3     8299.44     8441.26     79.77 o 
  -1   0   3     2584.04     2609.16     31.45 o 
   1   0   3        1.85        4.65      0.60 o 
   2   0   3     2204.19     2249.74     13.78 o 
   3   0   3      219.92      207.79      7.77 o 
   4   0   3      238.34      274.73      6.88 o 
   5   0   3       82.18       78.81      6.61 o 
   6   0   3      634.32      619.25     13.26 o 
   7   0   3       80.71       71.68     10.25 o 
   8   0   3      192.42      171.80      7.47 o 
  -8   1   3       30.35       26.21      4.97 o 
  -7   1   3      389.83      387.58     15.31 o 
  -6   1   3        2.00        3.61      2.05 o 
  -5   1   3       17.91       18.70      3.73 o 
  -4   1   3     1089.23     1056.15     16.94 o 
  -3   1   3      655.45      599.64      9.80 o 
  -2   1   3     2181.79     2194.05     17.33 o 
  -1   1   3       63.76       56.85      2.46 o 
   0   1   3      137.64      153.86      1.89 o 
   1   1   3     3920.74     3931.39     22.38 o 
   2   1   3      414.20      462.57      4.56 o 
   3   1   3     4056.54     4220.34     39.39 o 
   4   1   3      576.35      564.55     21.16 o 
   5   1   3      454.95      446.69     15.47 o 
   6   1   3       47.70       45.87      8.36 o 
   7   1   3      281.54      263.68     18.31 o 
  -9   2   3        9.91        2.28      2.73 o 
  -8   2   3       55.60       44.00      4.57 o 
  -7   2   3        5.48        3.39      1.92 o 
  -6   2   3      609.20      599.56     19.16 o 
  -5   2   3       12.69       15.79      2.41 o 
  -4   2   3      967.18      885.44     21.10 o 
  -3   2   3        1.86        5.00      1.76 o 
  -2   2   3      495.87      575.67      5.06 o 
  -1   2   3        2.81        3.48      1.01 o 
   0   2   3     4113.41     4188.24     22.72 o 
   1   2   3     1465.68     1241.37     10.05 o 
   2   2   3       17.89       18.12      1.75 o 
   3   2   3       90.98       84.87      8.95 o 
   4   2   3      241.21      237.71      7.23 o 
   5   2   3      110.66      120.34      6.06 o 
   6   2   3       68.33       76.05      9.94 o 
   7   2   3      335.77      319.79     13.50 o 
  -9   3   3      120.00      112.61      9.89 o 
  -8   3   3      368.65      403.07     22.17 o 
  -7   3   3      417.31      426.70      9.30 o 
  -6   3   3      694.63      718.16     13.34 o 
  -5   3   3        0.70        2.09      2.35 o 
  -4   3   3      337.19      338.22      4.15 o 
  -3   3   3     1697.31     1763.74     16.91 o 
  -2   3   3     1458.32     1313.16     10.59 o 
  -1   3   3     1637.26     1590.09     12.55 o 
   0   3   3     3642.65     3742.47     30.13 o 
   1   3   3       83.37       75.93      2.27 o 
   2   3   3      318.56      304.07      9.94 o 
   3   3   3      283.19      253.18     10.25 o 
   4   3   3      957.04      977.81     32.71 o 
   5   3   3      781.55      722.98     18.40 o 
   6   3   3       82.60       64.52      5.19 o 
  -9   4   3      119.90      121.40     18.77 o 
  -8   4   3        9.77        8.43      4.42 o 
  -7   4   3      331.36      343.56     14.35 o 
  -6   4   3       18.93       17.65      1.85 o 
  -5   4   3     3053.33     3154.21     24.63 o 
  -4   4   3      307.33      284.36      6.37 o 
  -3   4   3     1909.28     1928.84     18.82 o 
  -2   4   3     1874.88     1944.70     15.74 o 
  -1   4   3        0.70        1.65      0.78 o 
   0   4   3       99.66      121.97      2.58 o 
   1   4   3     2172.03     2283.22     17.72 o 
   2   4   3      893.08      869.04     15.69 o 
   3   4   3      364.20      355.19     10.92 o 
   4   4   3      484.23      490.70     12.17 o 
   5   4   3        7.89        7.68      3.13 o 
  -9   5   3       56.20       45.33     18.62 o 
  -8   5   3        1.72        3.79      3.95 o 
  -7   5   3        0.68        3.97      4.03 o 
  -6   5   3     1035.34     1104.87     24.61 o 
  -5   5   3      990.50      966.80     10.65 o 
  -4   5   3      266.79      255.97      4.11 o 
  -3   5   3      553.59      578.57      7.69 o 
  -2   5   3      213.39      210.02      5.46 o 
  -1   5   3      408.20      383.68      4.46 o 
   0   5   3      116.23       96.85      3.62 o 
   1   5   3     1403.03     1417.02     19.36 o 
   2   5   3       12.90       15.04      3.02 o 
   3   5   3       29.18       25.48      4.86 o 
   4   5   3       20.03       19.43      6.65 o 
   5   5   3      288.31      300.64     13.11 o 
  -8   6   3       62.51       50.06     12.46 o 
  -7   6   3      504.34      494.76     13.71 o 
  -6   6   3      684.28      716.25     12.64 o 
  -5   6   3      184.46      154.31      7.65 o 
  -4   6   3        3.21        4.07      1.92 o 
  -3   6   3      239.05      247.14      5.69 o 
  -2   6   3     1371.89     1361.84     26.04 o 
  -1   6   3      199.29      205.21      5.19 o 
   0   6   3       90.34       99.95      3.24 o 
   1   6   3       31.96       34.69      5.42 o 
   2   6   3       18.36       24.92      5.03 o 
   3   6   3        2.29        5.28      6.04 o 
   4   6   3      283.87      297.04     13.08 o 
  -8   7   3        7.53        5.72      3.45 o 
  -7   7   3        7.59        7.18      2.30 o 
  -6   7   3        4.08        1.48      3.07 o 
  -5   7   3       23.80       20.71      4.46 o 
  -4   7   3       55.90       57.32      2.89 o 
  -3   7   3      491.41      490.70      7.38 o 
  -2   7   3       21.44       27.02      5.03 o 
  -1   7   3        0.05        2.23      1.29 o 
   0   7   3        1.42        3.32      2.44 o 
   1   7   3      427.10      450.02     18.88 o 
   2   7   3      136.70      129.95     13.93 o 
  -7   8   3       29.02       27.71      6.82 o 
  -6   8   3      317.75      308.64     14.52 o 
  -5   8   3       43.74       40.18      4.16 o 
  -4   8   3        9.75        8.47      3.35 o 
  -3   8   3       69.21       79.31      8.51 o 
  -2   8   3      210.09      211.31      9.99 o 
  -1   8   3       77.04       78.24     10.68 o 
   0   8   3       68.96       76.86      8.65 o 
  -5   9   3        8.30       15.07      7.72 o 
  -4   9   3       23.80       38.93     12.18 o 
  -3   9   3        1.37        1.41      3.60 o 
  -2   9   3      179.16      170.04     31.58 o 
   0  -9   4      110.40       97.43     19.89 o 
   1  -9   4      116.71      103.67     10.90 o 
   2  -9   4      339.42      322.56     29.02 o 
   3  -9   4       17.61       21.28      9.64 o 
   4  -9   4       91.99      106.08     11.61 o 
   5  -9   4      221.08      215.75      9.79 o 
   6  -9   4      157.80      183.96      9.41 o 
  -2  -8   4      207.19      210.20     13.13 o 
  -1  -8   4      246.19      254.97     15.43 o 
   0  -8   4        1.19        4.48      2.57 o 
   1  -8   4       24.80       27.04      5.15 o 
   2  -8   4       24.17       24.00      5.30 o 
   3  -8   4      332.46      362.02      8.65 o 
   4  -8   4      196.65      195.48      8.50 o 
   5  -8   4      631.71      612.05     19.53 o 
   6  -8   4      115.04      110.05      7.77 o 
   7  -8   4       87.21       92.09      9.64 o 
  -3  -7   4      141.62      148.17     18.29 o 
  -2  -7   4       96.22      105.64     23.60 o 
  -1  -7   4      148.78      118.94      8.42 o 
   0  -7   4      124.74      117.36      9.76 o 
   1  -7   4        1.41        2.40      2.25 o 
   2  -7   4       21.67       26.57      3.61 o 
   3  -7   4      635.11      642.04     10.77 o 
   4  -7   4      181.93      191.39      7.31 o 
   5  -7   4        0.35        4.66      2.48 o 
   6  -7   4       50.81       51.07      9.68 o 
   7  -7   4      148.17      149.24     12.73 o 
   8  -7   4      224.25      218.20      8.98 o 
  -4  -6   4      530.19      514.07     16.19 o 
  -3  -6   4      115.22       83.75     23.69 o 
  -2  -6   4       47.49       52.80     16.71 o 
  -1  -6   4      778.70      851.84     21.24 o 
   0  -6   4      416.10      397.60      9.55 o 
   1  -6   4       11.52       13.46      3.74 o 
   2  -6   4     1023.32     1010.61      8.71 o 
   3  -6   4       85.03       82.17      2.17 o 
   4  -6   4        0.88        3.43      1.64 o 
   5  -6   4      207.26      203.99     14.64 o 
   6  -6   4     1112.19     1116.70     16.34 o 
   7  -6   4      254.78      271.89     22.67 o 
   8  -6   4       50.20       40.93      9.55 o 
  -5  -5   4      325.65      318.21     11.54 o 
  -4  -5   4      376.50      386.95     13.26 o 
  -3  -5   4      415.19      415.64     13.42 o 
  -2  -5   4       12.69       11.84      3.18 o 
  -1  -5   4     2152.50     2224.92     38.91 o 
   0  -5   4      216.55      228.46      7.98 o 
   1  -5   4      289.47      308.18      5.76 o 
   2  -5   4       30.22       27.35      2.01 o 
   3  -5   4     2253.41     2350.30     16.39 o 
   4  -5   4      328.95      325.37     11.40 o 
   5  -5   4      552.22      568.82     20.23 o 
   6  -5   4      680.51      714.95     33.75 o 
   7  -5   4      147.63      148.95      5.43 o 
   8  -5   4       60.48       52.29     11.91 o 
  -6  -4   4        9.85        3.72      4.74 o 
  -5  -4   4        2.36        4.86      2.06 o 
  -4  -4   4      531.34      535.36      9.24 o 
  -3  -4   4       77.40       77.18      2.52 o 
  -2  -4   4      593.47      596.50     13.91 o 
  -1  -4   4      233.67      200.47      7.13 o 
   0  -4   4     2574.40     2693.34     32.05 o 
   1  -4   4       58.73       58.42      2.33 o 
   2  -4   4     5013.79     5257.28     41.13 o 
   3  -4   4     2536.43     2614.87     21.77 o 
   4  -4   4      137.56      129.57      2.80 o 
   5  -4   4        6.78        3.84      1.25 o 
   6  -4   4      450.40      437.82     13.83 o 
   7  -4   4      624.53      626.34     15.93 o 
   8  -4   4       59.48       52.37     20.96 o 
   9  -4   4      336.63      309.20     18.45 o 
  -7  -3   4      155.09      149.09     24.44 o 
  -6  -3   4       19.36       24.70      6.39 o 
  -5  -3   4     1109.69     1067.55     22.35 o 
  -4  -3   4     1068.65     1126.27     19.69 o 
  -3  -3   4        0.52        4.31      1.23 o 
  -2  -3   4       44.58       50.48      1.88 o 
  -1  -3   4      675.63      705.37      7.23 o 
   0  -3   4     1237.87     1113.79      9.06 o 
   1  -3   4     3770.22     3821.98     25.69 o 
   2  -3   4     3245.63     3329.01     21.86 o 
   3  -3   4       52.86       58.23      2.99 o 
   4  -3   4      154.49      139.79      2.54 o 
   5  -3   4     1238.48     1227.29      9.78 o 
   6  -3   4     1178.13     1143.88     20.26 o 
   7  -3   4       10.85        9.27      2.93 o 
   8  -3   4        3.35        2.83      4.00 o 
  -7  -2   4      520.17      521.69     20.73 o 
  -6  -2   4      340.96      329.68      8.36 o 
  -5  -2   4      200.57      215.46      7.30 o 
  -4  -2   4      749.74      773.67     13.50 o 
  -3  -2   4     1895.16     1969.13     27.98 o 
  -2  -2   4     4624.14     4681.22     42.47 o 
  -1  -2   4      688.55      618.60      4.32 o 
   0  -2   4      360.38      336.93      4.31 o 
   1  -2   4     1112.76     1126.65      6.65 o 
   2  -2   4      407.48      473.96      4.31 o 
   3  -2   4     1726.38     1629.70     16.38 o 
   4  -2   4     3479.28     3570.23     31.11 o 
   5  -2   4     1268.37     1274.59     16.37 o 
   6  -2   4      584.71      602.59      9.02 o 
   7  -2   4       43.53       38.02      8.40 o 
   8  -2   4       67.46       50.62     11.28 o 
  -8  -1   4      159.36      146.56      8.53 o 
  -7  -1   4        0.97        2.23      1.55 o 
  -6  -1   4      138.25      139.92      9.86 o 
  -5  -1   4      196.74      194.63      7.61 o 
  -4  -1   4     1550.85     1505.72     36.24 o 
  -3  -1   4     1019.02     1046.14     15.13 o 
  -2  -1   4     1358.05     1479.40     14.68 o 
  -1  -1   4      545.67      526.30      4.54 o 
   0  -1   4     2502.49     2513.49     22.06 o 
   1  -1   4      706.13      706.85      4.96 o 
   2  -1   4       63.64       65.72      1.87 o 
   3  -1   4      132.63       84.15      3.55 o 
   4  -1   4      404.99      411.07      6.90 o 
   5  -1   4        0.21        0.45      1.75 o 
   6  -1   4      565.37      548.26      9.83 o 
   7  -1   4      792.53      802.20     31.02 o 
   8  -1   4        9.28        4.74      2.30 o 
  -8   0   4       88.35       74.83     12.42 o 
  -7   0   4      301.18      279.12      8.01 o 
  -6   0   4      482.99      455.83     11.08 o 
  -5   0   4      338.12      341.69      6.96 o 
  -4   0   4      883.23      917.80     17.51 o 
  -3   0   4       20.54       38.07      2.90 o 
  -2   0   4       90.44       93.01      2.26 o 
  -1   0   4       95.75       93.27      2.25 o 
   0   0   4     1396.86     1276.83      9.77 o 
   1   0   4      946.35      942.85      6.46 o 
   2   0   4     2536.90     2599.83     18.92 o 
   3   0   4        1.05        2.29      1.10 o 
   4   0   4     1898.99     2041.86     17.26 o 
   5   0   4       41.74       35.87      5.00 o 
   6   0   4      132.52      142.66     23.45 o 
   7   0   4      201.31      209.74     18.81 o 
   8   0   4        9.00        3.62      3.01 o 
  -8   1   4      255.35      247.18      9.99 o 
  -7   1   4      487.86      477.80     11.05 o 
  -6   1   4      280.99      276.76     11.09 o 
  -5   1   4      641.73      656.14      9.38 o 
  -4   1   4       12.75       21.36      4.60 o 
  -3   1   4      429.71      336.54      8.52 o 
  -2   1   4       23.12       20.13      3.95 o 
  -1   1   4    14434.30    14584.82    163.73 o 
   0   1   4     1565.21     1662.80     11.44 o 
   1   1   4     2288.51     2280.26     15.13 o 
   2   1   4      328.05      340.53      3.81 o 
   3   1   4     3711.17     3647.76     32.84 o 
   4   1   4      255.58      231.17      6.37 o 
   5   1   4       84.51       72.97      6.52 o 
   6   1   4      456.29      473.13     13.82 o 
   7   1   4       93.30       95.07      5.50 o 
  -9   2   4       12.72        9.64      4.46 o 
  -8   2   4      124.63      128.51      9.83 o 
  -7   2   4      127.02      122.39     11.94 o 
  -6   2   4       71.97       76.98      4.60 o 
  -5   2   4      147.01      153.85      5.33 o 
  -4   2   4     3494.79     3488.40     47.45 o 
  -3   2   4     1010.36      990.28     14.26 o 
  -2   2   4      134.51      158.11      2.57 o 
  -1   2   4       19.67       33.84      1.59 o 
   0   2   4      205.63      167.55      3.53 o 
   1   2   4      956.41      854.79      7.34 o 
   2   2   4     3776.22     3869.09     40.84 o 
   3   2   4     2466.75     2648.58     28.88 o 
   4   2   4      240.06      236.12     15.68 o 
   5   2   4       18.30       20.45      3.07 o 
   6   2   4      223.64      215.48     15.63 o 
   7   2   4      290.07      322.18     10.68 o 
  -9   3   4        0.99        5.54      3.86 o 
  -8   3   4        3.00        4.33      4.59 o 
  -7   3   4      265.04      274.15      6.58 o 
  -6   3   4      998.88      975.99     16.21 o 
  -5   3   4      870.32      898.79     10.28 o 
  -4   3   4      627.24      581.94      6.56 o 
  -3   3   4       42.48       52.48      4.51 o 
  -2   3   4       33.34       28.28      2.78 o 
  -1   3   4     4667.92     4814.08     34.51 o 
   0   3   4     2994.54     2980.36     24.63 o 
   1   3   4      813.07      800.26     14.71 o 
   2   3   4     2064.47     2183.96     20.44 o 
   3   3   4       60.02       61.95      4.37 o 
   4   3   4      839.40      826.59     20.24 o 
   5   3   4      185.89      204.62      8.87 o 
   6   3   4      105.31      113.17      6.64 o 
  -9   4   4       55.24       52.91     23.07 o 
  -8   4   4      291.71      275.11     14.12 o 
  -7   4   4      441.25      399.96     23.47 o 
  -6   4   4       84.72       81.56      4.57 o 
  -5   4   4      110.93      110.65      2.81 o 
  -4   4   4        2.87        3.06      1.07 o 
  -3   4   4     1626.38     1725.22     17.51 o 
  -2   4   4     2410.12     2382.77     19.07 o 
  -1   4   4       23.92       17.61      3.03 o 
   0   4   4      233.95      216.17      6.13 o 
   1   4   4       76.09       84.21      3.64 o 
   2   4   4      778.82      777.20     14.57 o 
   3   4   4      350.69      351.89      8.71 o 
   4   4   4      203.10      209.55     10.25 o 
   5   4   4      257.06      250.02     13.06 o 
  -9   5   4       29.05       32.17     12.63 o 
  -8   5   4       62.81       76.34     22.21 o 
  -7   5   4      212.51      235.88     26.43 o 
  -6   5   4       35.04       35.07      3.06 o 
  -5   5   4      398.65      397.45      6.13 o 
  -4   5   4     2171.11     2250.91     19.00 o 
  -3   5   4      993.03      976.35      9.54 o 
  -2   5   4      404.91      389.37      7.45 o 
  -1   5   4        0.57        1.31      1.11 o 
   0   5   4       77.69       83.19      4.22 o 
   1   5   4       67.26       69.85      5.00 o 
   2   5   4        5.30        0.31      1.94 o 
   3   5   4      176.95      176.81     10.76 o 
   4   5   4       51.51       49.82     12.66 o 
  -8   6   4       29.75       29.66      5.16 o 
  -7   6   4      269.77      268.85     16.06 o 
  -6   6   4      545.06      534.57     14.10 o 
  -5   6   4       64.83       64.67      2.75 o 
  -4   6   4      476.79      464.30      6.24 o 
  -3   6   4      412.62      398.31      7.52 o 
  -2   6   4      156.07      155.15      5.50 o 
  -1   6   4        9.49       12.22      2.61 o 
   0   6   4     1665.29     1680.82     19.00 o 
   1   6   4      322.68      321.54      7.57 o 
   2   6   4       38.13       24.24      5.21 o 
   3   6   4       15.45        3.89      3.95 o 
  -8   7   4        1.77        4.89      2.55 o 
  -7   7   4      297.63      287.58     27.50 o 
  -6   7   4        3.57        8.30      3.38 o 
  -5   7   4       73.42       64.55      5.92 o 
  -4   7   4        0.58        3.62      1.10 o 
  -3   7   4      656.88      695.16      8.71 o 
  -2   7   4       91.21       98.91      6.37 o 
  -1   7   4       25.15       25.45      3.67 o 
   0   7   4       25.81       28.07      5.11 o 
   1   7   4      200.04      188.40     11.58 o 
   2   7   4       10.27       11.31      4.27 o 
  -7   8   4       13.19        3.76      2.68 o 
  -6   8   4       86.73       73.33     10.55 o 
  -5   8   4        1.26        2.11      2.13 o 
  -4   8   4      115.33      113.08     13.01 o 
  -3   8   4       89.20       97.81      5.33 o 
  -2   8   4       19.78       16.92      3.71 o 
  -1   8   4       85.46       74.31     14.39 o 
   0   8   4       38.50       34.07      8.09 o 
  -5   9   4       90.47       80.00     26.84 o 
  -4   9   4      110.78      118.92     14.73 o 
  -3   9   4        0.05        4.51      4.16 o 
   0  -9   5        0.20        2.44      1.30 o 
   1  -9   5      421.45      426.68     16.36 o 
   2  -9   5      304.87      319.15     20.11 o 
   3  -9   5        2.80        3.69      2.44 o 
   4  -9   5      106.04      120.66     10.37 o 
   6  -9   5      109.47      117.00     17.25 o 
  -2  -8   5       58.32       51.13     17.28 o 
  -1  -8   5       54.48       42.81     15.12 o 
   0  -8   5        9.94        6.17      3.14 o 
   1  -8   5      726.28      798.58     24.76 o 
   2  -8   5      125.74      121.14      6.42 o 
   3  -8   5       35.46       28.35      6.46 o 
   4  -8   5        3.99        7.52      2.86 o 
   5  -8   5      471.58      457.38      9.87 o 
   6  -8   5       39.03       30.15      8.28 o 
   7  -8   5       48.40       48.81      7.65 o 
  -3  -7   5       10.56       23.22      7.06 o 
  -2  -7   5      256.33      302.40     20.39 o 
  -1  -7   5      172.75      200.50     14.93 o 
   0  -7   5      103.45      102.14      5.80 o 
   1  -7   5       59.04       68.51      9.88 o 
   2  -7   5      540.19      516.54     18.64 o 
   3  -7   5      219.35      208.02      4.15 o 
   4  -7   5      327.73      338.54     10.14 o 
   5  -7   5      766.27      764.86     24.25 o 
   6  -7   5       40.90       32.84      7.06 o 
   7  -7   5        1.48        2.44      1.66 o 
   8  -7   5       20.19       21.21      6.40 o 
  -4  -6   5        2.29       10.63      5.12 o 
  -3  -6   5      181.88      180.27      9.47 o 
  -2  -6   5      680.77      699.66     17.97 o 
  -1  -6   5       51.23       52.94     13.21 o 
   0  -6   5       93.45       82.23      4.77 o 
   1  -6   5       35.77       46.89      5.71 o 
   2  -6   5      141.74      143.16      4.61 o 
   3  -6   5        2.70        3.86      1.07 o 
   4  -6   5      516.08      533.47      8.13 o 
   5  -6   5        8.54        7.05      2.43 o 
   6  -6   5      927.91     1037.39     47.38 o 
   7  -6   5      383.46      389.88     14.80 o 
   8  -6   5      336.13      344.45     13.24 o 
  -5  -5   5       83.45      103.93      8.17 o 
  -4  -5   5       82.99       83.06      7.28 o 
  -3  -5   5      413.66      398.33     15.68 o 
  -2  -5   5        1.43        0.00      3.97 o 
  -1  -5   5     2824.19     2925.40     42.53 o 
   0  -5   5     1082.95     1086.21     15.23 o 
   1  -5   5      573.37      579.63      7.69 o 
   2  -5   5       97.10      104.87      2.51 o 
   3  -5   5      194.57      212.38      4.44 o 
   4  -5   5      243.44      250.08      7.69 o 
   5  -5   5      149.29      156.85      3.48 o 
   6  -5   5      351.79      356.16      7.10 o 
   7  -5   5      359.16      363.52      8.93 o 
   8  -5   5      185.28      173.22     27.58 o 
  -6  -4   5      105.33      111.52     14.99 o 
  -5  -4   5        0.58        0.00      4.59 o 
  -4  -4   5       78.21       78.39      3.46 o 
  -3  -4   5      154.90      163.59      5.16 o 
  -2  -4   5     2283.17     2286.93     18.26 o 
  -1  -4   5      906.12      894.31     16.85 o 
   0  -4   5      874.76      951.92      8.62 o 
   1  -4   5       28.81       29.74      2.46 o 
   2  -4   5     4688.23     4791.41     33.79 o 
   3  -4   5      322.07      295.96      4.43 o 
   4  -4   5      459.63      429.92      4.42 o 
   5  -4   5     1897.79     1936.98     25.22 o 
   6  -4   5       79.44       79.18      3.20 o 
   7  -4   5       31.33       33.80      5.32 o 
   8  -4   5       81.67       85.64      8.43 o 
  -7  -3   5        0.66        2.81      6.24 o 
  -6  -3   5        0.12        1.04      2.09 o 
  -5  -3   5     1124.42     1207.19     25.11 o 
  -4  -3   5      254.32      258.64      7.16 o 
  -3  -3   5      402.59      396.99      9.98 o 
  -2  -3   5     1203.28     1229.44     12.17 o 
  -1  -3   5      279.53      283.32      5.00 o 
   0  -3   5      642.40      605.78      5.77 o 
   1  -3   5     4819.82     4962.58     49.77 o 
   2  -3   5     6636.20     6738.46     43.26 o 
   3  -3   5     1765.57     1797.59     15.10 o 
   4  -3   5       87.96       80.98      1.90 o 
   5  -3   5       60.50       62.63      3.33 o 
   6  -3   5      202.12      198.11      4.07 o 
   7  -3   5        7.24        4.13      1.84 o 
   8  -3   5      237.13      210.81     14.91 o 
  -7  -2   5      179.63      185.30      9.59 o 
  -6  -2   5      220.74      233.19      9.17 o 
  -5  -2   5      995.92     1014.13     23.71 o 
  -4  -2   5       75.20       83.71      7.64 o 
  -3  -2   5      226.46      236.96      4.12 o 
  -2  -2   5     2616.78     2717.28     40.32 o 
  -1  -2   5     1902.94     1800.13     21.37 o 
   0  -2   5       36.65       54.93      1.56 o 
   1  -2   5     4934.32     4784.46     37.09 o 
   2  -2   5        6.74       14.44      1.29 o 
   3  -2   5      138.42      141.43      2.78 o 
   4  -2   5       36.87       37.09      2.59 o 
   5  -2   5     2472.24     2532.45     35.28 o 
   6  -2   5      722.79      720.21     13.87 o 
   7  -2   5       14.01       11.52      2.92 o 
   8  -2   5      210.32      206.85     10.02 o 
  -8  -1   5       79.38       85.96      8.19 o 
  -7  -1   5       26.17       28.27     10.89 o 
  -6  -1   5     1179.76     1181.83     18.45 o 
  -5  -1   5      200.22      213.38     20.69 o 
  -4  -1   5      888.51      876.88     35.48 o 
  -3  -1   5      972.45     1033.57     18.42 o 
  -2  -1   5     1096.45     1011.51     10.90 o 
  -1  -1   5       85.25       98.62      2.59 o 
   0  -1   5     3207.58     3347.66     25.80 o 
   1  -1   5      686.66      667.38      4.85 o 
   2  -1   5      545.88      572.80      5.66 o 
   3  -1   5      559.71      467.03      7.45 o 
   4  -1   5      373.77      369.90     10.44 o 
   5  -1   5      415.07      416.23     10.41 o 
   6  -1   5      147.29      145.33     17.41 o 
   7  -1   5      214.30      216.77      8.63 o 
   8  -1   5      492.91      481.54     11.00 o 
  -8   0   5      131.94      128.29      8.78 o 
  -7   0   5      124.48      115.54      9.91 o 
  -6   0   5        0.66        3.06      1.77 o 
  -5   0   5      238.14      230.88      6.82 o 
  -4   0   5     1368.25     1340.97     20.04 o 
  -3   0   5     1634.73     1720.04     22.49 o 
  -2   0   5      753.95      740.80      7.14 o 
  -1   0   5     4069.57     4273.35     32.70 o 
   0   0   5     1276.79     1245.26      9.21 o 
   1   0   5      211.99      199.79      3.20 o 
   2   0   5      131.54       94.26      9.01 o 
   3   0   5       66.00       48.35      2.53 o 
   4   0   5      135.19      121.06      3.65 o 
   5   0   5       50.59       42.45      7.31 o 
   6   0   5      831.60      834.69     54.75 o 
   7   0   5      220.06      224.76      9.10 o 
   8   0   5       46.86       47.63     12.71 o 
  -8   1   5       12.25       17.07      3.85 o 
  -7   1   5       77.74       89.23      4.90 o 
  -6   1   5       80.60      103.71      7.88 o 
  -5   1   5      645.11      613.32     27.28 o 
  -4   1   5       89.55      119.55      8.41 o 
  -3   1   5       52.25       42.77      2.83 o 
  -2   1   5      730.25      709.27      8.42 o 
  -1   1   5     7711.57     7962.47    104.60 o 
   0   1   5     6710.14     7294.95    171.74 o 
   1   1   5     1544.81     1559.36     13.50 o 
   2   1   5      218.03      212.91      4.06 o 
   3   1   5      507.89      473.18      6.27 o 
   4   1   5      137.15      121.80      6.49 o 
   5   1   5      418.12      408.56     11.56 o 
   6   1   5     1152.95     1156.12     24.91 o 
   7   1   5       47.20       39.27      9.00 o 
  -9   2   5        1.22        0.00      4.57 o 
  -8   2   5      634.79      624.93     10.09 o 
  -7   2   5      305.02      295.26      9.52 o 
  -6   2   5      116.99      102.43      6.72 o 
  -5   2   5        5.75        7.65      2.96 o 
  -4   2   5      111.70      103.57      3.71 o 
  -3   2   5        5.15        6.81      1.90 o 
  -2   2   5     1864.26     1831.48     18.31 o 
  -1   2   5     4980.14     4865.58     65.88 o 
   0   2   5      102.90      115.75      3.85 o 
   1   2   5      131.82      137.77      3.14 o 
   2   2   5     4228.44     4417.18     33.65 o 
   3   2   5     2042.93     2126.58     32.09 o 
   4   2   5      308.77      327.68     16.36 o 
   5   2   5       74.19       85.17     10.87 o 
   6   2   5       19.12       21.61      4.51 o 
   7   2   5       96.61       80.84     11.02 o 
  -9   3   5      387.34      400.09     16.38 o 
  -8   3   5       83.74       85.48     22.49 o 
  -7   3   5       27.46       28.96      6.25 o 
  -6   3   5        1.07        1.35      1.91 o 
  -5   3   5     1858.94     1869.23     19.06 o 
  -4   3   5     1781.85     1726.99     23.14 o 
  -3   3   5      377.94      388.54      9.33 o 
  -2   3   5     1065.22     1010.79      9.84 o 
  -1   3   5      328.44      326.53      6.45 o 
   0   3   5      422.23      409.42      5.97 o 
   1   3   5      531.16      497.34      7.50 o 
   2   3   5     3210.90     3200.83     24.11 o 
   3   3   5       20.77       15.90      5.13 o 
   4   3   5      156.81      159.64      9.16 o 
   5   3   5       14.56        8.67      3.04 o 
   6   3   5      562.09      591.01     11.42 o 
  -9   4   5       44.68       35.94     14.05 o 
  -8   4   5       89.35       91.18      7.72 o 
  -7   4   5      791.95      812.17     12.06 o 
  -6   4   5      605.66      574.69      9.49 o 
  -5   4   5     1876.30     1926.92     16.92 o 
  -4   4   5        2.31        1.77      0.92 o 
  -3   4   5       26.12       26.05      3.66 o 
  -2   4   5      202.38      195.33      5.20 o 
  -1   4   5     1230.45     1231.04     12.61 o 
   0   4   5      443.75      418.61     11.28 o 
   1   4   5       47.18       51.70      3.99 o 
   2   4   5      335.77      334.00      8.18 o 
   3   4   5      123.30      127.43      6.48 o 
   4   4   5      316.49      298.99      7.61 o 
   5   4   5      140.10      152.11      8.23 o 
  -8   5   5      676.18      707.98     35.94 o 
  -7   5   5       55.45       62.71     17.08 o 
  -6   5   5       21.60       26.60      4.01 o 
  -5   5   5       77.88       70.27      2.78 o 
  -4   5   5      431.63      392.14      7.85 o 
  -3   5   5      223.92      231.05      8.88 o 
  -2   5   5      991.05      924.25     10.38 o 
  -1   5   5      445.92      427.24      6.81 o 
   0   5   5      149.70      149.81      5.80 o 
   1   5   5      194.52      187.88      5.19 o 
   2   5   5        8.79       14.65      2.60 o 
   3   5   5       88.69       84.19      4.29 o 
   4   5   5       31.08       29.90      9.45 o 
  -8   6   5        2.16        6.78      3.03 o 
  -7   6   5       49.79       52.20      9.51 o 
  -6   6   5        1.21        5.27      6.52 o 
  -5   6   5        3.15        2.00      1.08 o 
  -4   6   5     1298.67     1330.44     15.93 o 
  -3   6   5      358.16      354.42      5.68 o 
  -2   6   5        6.64        7.99      2.21 o 
  -1   6   5       89.87       87.97      5.16 o 
   0   6   5      562.06      584.38      9.54 o 
   1   6   5        7.29        9.64      2.69 o 
   2   6   5       50.67       59.58      4.45 o 
   3   6   5       67.21       57.09     15.17 o 
  -7   7   5      114.95      131.02      9.75 o 
  -6   7   5       23.73       28.75      8.66 o 
  -5   7   5       60.13       57.27      9.22 o 
  -4   7   5        0.73        2.09      1.30 o 
  -3   7   5       81.39       80.59      3.97 o 
  -2   7   5        1.14        1.59      1.32 o 
  -1   7   5      294.62      306.03      8.60 o 
   0   7   5      469.05      481.92     11.05 o 
   1   7   5       19.09       17.19      5.88 o 
   2   7   5       43.78       35.60      8.44 o 
  -6   8   5        6.59        9.59      4.18 o 
  -5   8   5       83.44       83.81     11.72 o 
  -4   8   5      181.08      173.27     10.74 o 
  -3   8   5      190.77      200.10     22.38 o 
  -2   8   5      161.71      156.03      9.10 o 
  -1   8   5      291.05      277.35     11.76 o 
   0   8   5       10.50        7.60      4.59 o 
   0  -9   6       67.97       46.74     13.71 o 
   1  -9   6       35.63       36.02      6.14 o 
   2  -9   6       30.69       30.56      9.96 o 
   3  -9   6      200.83      211.00     12.83 o 
   4  -9   6      244.09      250.96     14.70 o 
   5  -9   6        9.21        8.59      4.13 o 
   6  -9   6       18.20       23.99      8.18 o 
  -2  -8   6        0.50        1.82      3.86 o 
  -1  -8   6       14.08       15.85      7.20 o 
   0  -8   6        1.45        1.74      2.35 o 
   1  -8   6      829.43      862.90     16.42 o 
   2  -8   6      329.94      332.68     15.29 o 
   3  -8   6      176.36      193.06      8.23 o 
   4  -8   6      119.71      122.54      9.57 o 
   5  -8   6       50.69       55.84      4.48 o 
   6  -8   6       24.14       23.63      5.96 o 
   7  -8   6       41.49       48.76      8.24 o 
  -3  -7   6        0.45        2.33      4.40 o 
  -2  -7   6      207.58      234.74     10.59 o 
  -1  -7   6        3.25        7.73      3.44 o 
   0  -7   6        3.57       14.31      4.99 o 
   1  -7   6      105.71      115.39      6.04 o 
   2  -7   6      163.96      150.76      4.98 o 
   3  -7   6       15.92       16.97      2.71 o 
   4  -7   6     1278.68     1329.51     19.23 o 
   5  -7   6      699.71      682.48     18.81 o 
   6  -7   6      140.10      137.19      9.33 o 
   7  -7   6      311.31      308.94     18.12 o 
   8  -7   6       33.34       24.30     16.09 o 
  -4  -6   6        1.08        4.19      4.00 o 
  -3  -6   6      539.54      526.60     16.69 o 
  -2  -6   6        3.23        6.65      4.33 o 
  -1  -6   6       15.73       20.75      6.49 o 
   0  -6   6     1647.20     1631.68     31.63 o 
   1  -6   6        6.83        9.54      1.12 o 
   2  -6   6      358.08      339.33      4.48 o 
   3  -6   6      531.23      531.06     10.02 o 
   4  -6   6      742.44      755.65     14.40 o 
   5  -6   6       16.35       18.19      4.22 o 
   6  -6   6        2.61        2.93      2.11 o 
   7  -6   6       45.88       39.09      6.02 o 
   8  -6   6      412.43      374.64     23.79 o 
  -5  -5   6      235.87      264.88     11.89 o 
  -4  -5   6      263.20      269.27     13.72 o 
  -3  -5   6      778.74      755.74     26.31 o 
  -2  -5   6       44.11       51.88     19.70 o 
  -1  -5   6       16.94       13.55      3.79 o 
   0  -5   6     1053.28     1081.06     20.62 o 
   1  -5   6     2275.74     2265.89     16.46 o 
   2  -5   6       44.13       36.73      3.06 o 
   3  -5   6      797.41      801.55      6.85 o 
   4  -5   6      528.30      518.91      5.87 o 
   5  -5   6      171.56      159.28      5.83 o 
   6  -5   6      371.67      389.74      6.92 o 
   7  -5   6      694.65      714.72     15.25 o 
   8  -5   6      279.29      292.48     17.09 o 
  -6  -4   6      114.82      151.97     10.36 o 
  -5  -4   6        8.59       10.87      7.57 o 
  -4  -4   6      116.17      114.58      3.88 o 
  -3  -4   6       79.32       73.25      5.75 o 
  -2  -4   6     1505.68     1514.89     12.91 o 
  -1  -4   6     1587.89     1617.48     13.57 o 
   0  -4   6     5140.43     5325.32     93.07 o 
   1  -4   6     1458.54     1491.29     12.06 o 
   2  -4   6      360.38      333.37      3.54 o 
   3  -4   6      374.09      394.49      4.61 o 
   4  -4   6     1462.96     1507.94     10.54 o 
   5  -4   6      730.75      707.68      8.82 o 
   6  -4   6        9.80        9.56      1.47 o 
   7  -4   6      418.53      432.43     22.08 o 
   8  -4   6        5.64        6.50      4.83 o 
  -7  -3   6      110.81       96.36     12.40 o 
  -6  -3   6      210.18      220.16     12.20 o 
  -5  -3   6      236.02      225.48      7.30 o 
  -4  -3   6       31.82       31.07      4.17 o 
  -3  -3   6       65.27       68.58      4.97 o 
  -2  -3   6     1124.63     1051.01     11.96 o 
  -1  -3   6      607.95      600.51      5.99 o 
   0  -3   6      492.58      484.94      8.46 o 
   1  -3   6      311.15      282.14      3.59 o 
   2  -3   6     3897.25     3947.63     27.91 o 
   3  -3   6      783.30      731.63      6.86 o 
   4  -3   6       70.15       66.17      4.92 o 
   5  -3   6      204.22      198.06      3.60 o 
   6  -3   6       86.42       82.13      4.97 o 
   7  -3   6        0.71        1.96      3.29 o 
   8  -3   6      211.98      219.97     15.65 o 
  -7  -2   6       50.71       28.58      8.35 o 
  -6  -2   6      399.02      436.23     19.34 o 
  -5  -2   6     1307.14     1392.45     26.63 o 
  -4  -2   6      145.90      144.25      4.26 o 
  -3  -2   6      273.39      246.40     15.62 o 
  -2  -2   6      763.18      765.73     17.54 o 
  -1  -2   6      161.84      212.97      4.32 o 
   0  -2   6       56.98       65.30      1.75 o 
   1  -2   6     3515.00     3370.26     24.34 o 
   2  -2   6     1225.35     1244.74     10.79 o 
   3  -2   6      496.97      519.76      9.21 o 
   4  -2   6       10.07       14.18      1.97 o 
   5  -2   6      411.77      392.72      5.46 o 
   6  -2   6        5.88        5.00      1.43 o 
   7  -2   6       31.12       34.38      6.87 o 
   8  -2   6      111.68      115.83     10.69 o 
  -8  -1   6       88.03       84.41     12.65 o 
  -7  -1   6       84.26       86.64     11.61 o 
  -6  -1   6      907.38      941.63     31.04 o 
  -5  -1   6      127.78      137.43      6.62 o 
  -4  -1   6       33.23       47.10      5.41 o 
  -3  -1   6        0.60        4.90      2.39 o 
  -2  -1   6      140.28      112.65      3.07 o 
  -1  -1   6      240.82      233.88      4.48 o 
   0  -1   6       20.60       34.55      2.46 o 
   1  -1   6      755.49      704.23      7.00 o 
   2  -1   6      105.36      126.44      3.80 o 
   3  -1   6      191.15      180.83      5.66 o 
   4  -1   6     1283.08     1306.22     18.45 o 
   5  -1   6     1610.93     1631.77     36.97 o 
   6  -1   6       42.35       50.11      6.77 o 
   7  -1   6      147.02      141.48     12.37 o 
   8  -1   6        9.65        1.76      2.94 o 
  -8   0   6       18.74       17.36      4.57 o 
  -7   0   6      132.70      156.50     11.05 o 
  -6   0   6      462.68      461.47      9.66 o 
  -5   0   6       66.43       78.35      5.10 o 
  -4   0   6       24.38       31.21      3.99 o 
  -3   0   6     4879.20     5139.55    189.64 o 
  -2   0   6     2551.65     2455.43     29.69 o 
  -1   0   6       43.13       42.74      1.96 o 
   0   0   6       39.07       56.29      1.77 o 
   1   0   6      840.91      788.78     11.03 o 
   2   0   6       46.63       30.97      5.00 o 
   3   0   6      163.48      138.57      2.39 o 
   4   0   6     2360.03     2403.17     15.88 o 
   5   0   6      284.33      276.22     10.45 o 
   6   0   6       38.67       32.93      6.66 o 
   7   0   6        5.96        9.37      3.50 o 
  -8   1   6        0.22        4.67      2.06 o 
  -7   1   6        1.96        0.22      1.66 o 
  -6   1   6       90.78       98.36      5.07 o 
  -5   1   6      410.90      417.71      9.41 o 
  -4   1   6      503.54      512.67     13.17 o 
  -3   1   6     2357.26     2312.73     29.40 o 
  -2   1   6      219.63      249.30      4.19 o 
  -1   1   6     2240.97     2273.42     22.10 o 
   0   1   6      414.62      366.68      5.67 o 
   1   1   6     4779.96     4699.91     42.99 o 
   2   1   6     2137.12     2201.59     23.56 o 
   3   1   6      111.12      115.88      7.30 o 
   4   1   6        5.55        4.13      1.26 o 
   5   1   6      462.87      463.39     11.56 o 
   6   1   6      468.66      462.46     23.19 o 
   7   1   6      194.80      177.72     10.15 o 
  -8   2   6      132.64      140.13      8.25 o 
  -7   2   6       44.76       52.25      8.26 o 
  -6   2   6      670.86      702.23     13.39 o 
  -5   2   6      648.17      609.31     23.46 o 
  -4   2   6       13.15       16.44      3.13 o 
  -3   2   6        6.64        8.81      2.15 o 
  -2   2   6      978.32      877.21     12.13 o 
  -1   2   6     6102.31     6231.64    139.03 o 
   0   2   6     2739.41     2848.04     44.27 o 
   1   2   6     1562.83     1545.75     15.03 o 
   2   2   6     1011.06      997.33      9.48 o 
   3   2   6      116.03      116.24      6.35 o 
   4   2   6       15.10       19.72      7.85 o 
   5   2   6      343.79      371.62     10.81 o 
   6   2   6       14.07       11.24      2.88 o 
  -8   3   6      549.60      551.12     17.50 o 
  -7   3   6      272.25      281.55     18.18 o 
  -6   3   6      147.63      165.80      5.00 o 
  -5   3   6      850.51      890.43     12.44 o 
  -4   3   6      457.84      413.40     17.56 o 
  -3   3   6      428.26      400.45     13.40 o 
  -2   3   6     2532.55     2581.90     29.07 o 
  -1   3   6      672.76      692.87     10.86 o 
   0   3   6       41.89       34.27      2.71 o 
   1   3   6      176.40      169.25     10.92 o 
   2   3   6     2393.31     2387.52     20.55 o 
   3   3   6      834.53      835.05     12.16 o 
   4   3   6       86.24       83.64      5.98 o 
   5   3   6        7.98        4.63      3.19 o 
   6   3   6       23.55       26.51      7.79 o 
  -8   4   6        3.55        5.35      4.16 o 
  -7   4   6      134.20      118.84      4.93 o 
  -6   4   6       28.86       31.58      5.06 o 
  -5   4   6     2572.64     2660.56     37.96 o 
  -4   4   6      305.32      301.99     32.76 o 
  -3   4   6       62.30       68.35      7.16 o 
  -2   4   6       65.95       81.53      3.46 o 
  -1   4   6       71.39       71.23      6.91 o 
   0   4   6      235.76      227.13      5.14 o 
   1   4   6      690.44      738.52      9.29 o 
   2   4   6      523.70      505.22      7.90 o 
   3   4   6        4.60        9.11      3.90 o 
   4   4   6        2.27        3.45      2.62 o 
   5   4   6      120.11      106.32      9.05 o 
  -8   5   6        1.75        2.04      3.51 o 
  -7   5   6       23.56       30.92      5.53 o 
  -6   5   6     1065.24     1079.88     22.65 o 
  -5   5   6      232.41      226.70      5.30 o 
  -4   5   6      177.65      167.63      4.59 o 
  -3   5   6        7.14       14.44      2.60 o 
  -2   5   6      281.55      280.67      7.38 o 
  -1   5   6        5.79        4.07      1.87 o 
   0   5   6       32.88       29.65      4.14 o 
   1   5   6      249.94      274.59     11.87 o 
   2   5   6      204.80      213.61      4.56 o 
   3   5   6      177.74      168.43      7.22 o 
   4   5   6       62.75       71.52     22.18 o 
  -8   6   6      152.77      133.22     17.12 o 
  -7   6   6       32.80       29.86      4.81 o 
  -6   6   6       33.19       44.31      7.45 o 
  -5   6   6      242.43      244.49      4.85 o 
  -4   6   6      178.11      180.33      4.90 o 
  -3   6   6       85.08       88.54      3.30 o 
  -2   6   6      884.88      901.72     19.74 o 
  -1   6   6      208.43      210.83      5.01 o 
   0   6   6       12.97       13.32      2.67 o 
   1   6   6        2.32        3.72      1.80 o 
   2   6   6      136.96      145.19     10.07 o 
   3   6   6        2.14        3.22      3.78 o 
  -7   7   6        0.20        4.10      3.05 o 
  -6   7   6       24.99       21.60      6.49 o 
  -5   7   6      233.48      240.76      6.81 o 
  -4   7   6       33.00       30.30      4.89 o 
  -3   7   6      538.42      537.61     10.76 o 
  -2   7   6        9.71        6.47      2.40 o 
  -1   7   6      624.80      597.87     10.52 o 
   0   7   6      198.44      176.51      8.14 o 
   1   7   6      371.75      361.12      9.30 o 
  -6   8   6       84.64       85.79      9.82 o 
  -5   8   6       74.53       74.95     16.74 o 
  -4   8   6      145.54      157.06     18.76 o 
  -3   8   6        0.56        7.37      2.91 o 
  -2   8   6       65.11       75.59      8.12 o 
  -1   8   6      451.44      461.75     29.49 o 
   1  -9   7       12.39       11.28      3.71 o 
   2  -9   7       20.03       19.92      6.72 o 
   3  -9   7       98.93       82.16     17.95 o 
   4  -9   7       12.66       20.01      5.12 o 
   5  -9   7      102.61      124.16      7.10 o 
  -1  -8   7      100.62      115.05      7.18 o 
   0  -8   7        0.05        3.97      2.51 o 
   1  -8   7       54.41       49.64      9.60 o 
   2  -8   7       26.70       26.17      4.38 o 
   3  -8   7      255.19      248.09     10.11 o 
   4  -8   7      133.84      123.56     12.50 o 
   5  -8   7       34.97       37.73      4.28 o 
   6  -8   7       41.33       29.22      5.85 o 
   7  -8   7       88.02       87.39      5.34 o 
  -3  -7   7       18.36        8.74      8.82 o 
  -2  -7   7       69.10       87.35     17.94 o 
  -1  -7   7      108.48       78.76     25.55 o 
   0  -7   7      493.08      483.72     14.82 o 
   1  -7   7      443.92      413.45      8.37 o 
   2  -7   7      161.49      155.94      6.91 o 
   3  -7   7      409.22      414.69     11.87 o 
   4  -7   7        8.44       14.39      3.40 o 
   5  -7   7       46.00       48.03      9.20 o 
   6  -7   7      375.69      369.90      8.86 o 
   7  -7   7      502.80      515.63     18.37 o 
  -4  -6   7      266.02      295.12     11.84 o 
  -3  -6   7      197.91      211.29      9.12 o 
  -2  -6   7      415.55      409.95     13.20 o 
  -1  -6   7      391.63      390.77     11.36 o 
   0  -6   7      416.09      448.92     13.65 o 
   1  -6   7      329.81      321.90      6.78 o 
   2  -6   7      277.99      255.23      6.69 o 
   3  -6   7        5.94        4.33      1.77 o 
   4  -6   7     2324.00     2394.75     27.32 o 
   5  -6   7      725.58      736.68     13.98 o 
   6  -6   7      380.71      373.47      8.67 o 
   7  -6   7       78.52       82.45     12.08 o 
   8  -6   7       55.31       58.08     19.54 o 
  -5  -5   7        1.09        1.44      2.68 o 
  -4  -5   7      532.11      518.08     26.17 o 
  -3  -5   7     1390.28     1334.62     46.69 o 
  -2  -5   7       46.96       54.62      5.91 o 
  -1  -5   7      258.06      245.70     15.43 o 
   0  -5   7       32.23       28.26      3.58 o 
   1  -5   7      121.34      110.78      3.57 o 
   2  -5   7      377.99      369.22      5.76 o 
   3  -5   7     3505.77     3753.28     20.40 o 
   4  -5   7      391.93      374.98      5.79 o 
   5  -5   7        5.24        3.44      1.41 o 
   6  -5   7        4.29        1.45      3.93 o 
   7  -5   7      621.26      698.05     19.86 o 
   8  -5   7      137.83      146.94     17.47 o 
  -6  -4   7       26.71       28.02      9.60 o 
  -5  -4   7       63.79       64.06     10.33 o 
  -4  -4   7     1025.82     1046.01     15.78 o 
  -3  -4   7       84.81       89.20      4.22 o 
  -2  -4   7        1.85        2.44      0.87 o 
  -1  -4   7      715.18      748.37      8.39 o 
   0  -4   7     3716.90     3846.33     71.77 o 
   1  -4   7      339.74      321.62      5.72 o 
   2  -4   7      200.24      167.75      3.88 o 
   3  -4   7      180.48      155.99      4.46 o 
   4  -4   7        8.44        8.62      1.09 o 
   5  -4   7       57.55       63.66      3.79 o 
   6  -4   7      606.69      569.96      7.28 o 
   7  -4   7      489.04      528.80     15.52 o 
   8  -4   7       18.03       21.00      7.85 o 
  -6  -3   7      171.67      152.60      5.28 o 
  -5  -3   7      121.92      122.44      5.96 o 
  -4  -3   7      246.39      241.31     16.61 o 
  -3  -3   7       21.97       26.03      5.82 o 
  -2  -3   7      924.39      916.79     13.09 o 
  -1  -3   7     2158.64     2181.74     19.89 o 
   0  -3   7      183.66      140.46      5.60 o 
   1  -3   7      627.28      666.43      6.78 o 
   2  -3   7      997.59     1016.87      9.14 o 
   3  -3   7      450.11      443.35      4.10 o 
   4  -3   7      249.76      257.73      5.01 o 
   5  -3   7       21.69       24.86      3.18 o 
   6  -3   7      122.14      128.16     12.64 o 
   7  -3   7       12.15        7.51      4.88 o 
   8  -3   7      133.34      129.28     16.50 o 
  -7  -2   7       76.01       78.10     14.83 o 
  -6  -2   7       16.86       20.31      7.76 o 
  -5  -2   7        1.28        4.29      1.23 o 
  -4  -2   7      727.47      725.09     10.67 o 
  -3  -2   7      327.46      351.41      6.95 o 
  -2  -2   7       24.42       15.09      1.71 o 
  -1  -2   7      870.85      836.82     12.43 o 
   0  -2   7      673.41      716.71      8.15 o 
   1  -2   7      573.04      490.40      6.37 o 
   2  -2   7     1681.11     1853.47     21.66 o 
   3  -2   7     2447.34     2711.85     31.54 o 
   4  -2   7      863.13      850.75     15.46 o 
   5  -2   7        1.20        1.24      0.88 o 
   6  -2   7      155.94      151.33     15.94 o 
   7  -2   7       58.29       55.47      5.45 o 
   8  -2   7      160.54      167.38     16.94 o 
  -7  -1   7       23.95       22.79      4.39 o 
  -6  -1   7      833.05      879.28     17.41 o 
  -5  -1   7        9.30       11.36      1.97 o 
  -4  -1   7      103.89      104.98      5.28 o 
  -3  -1   7      675.04      642.56     10.87 o 
  -2  -1   7      362.50      328.48     16.66 o 
  -1  -1   7        1.42        0.89      1.61 o 
   0  -1   7       31.77       21.21      2.53 o 
   2  -1   7       72.76       58.62      3.95 o 
   3  -1   7       36.50       36.93      3.42 o 
   4  -1   7      218.86      211.32      9.56 o 
   5  -1   7     1428.67     1424.24     38.16 o 
   6  -1   7      291.88      291.85     13.31 o 
   7  -1   7      816.95      819.53     11.39 o 
   8  -1   7        6.18        5.64      2.71 o 
  -8   0   7        3.94        6.30      3.79 o 
  -7   0   7      303.04      338.14     21.77 o 
  -6   0   7      606.63      600.70     16.84 o 
  -5   0   7      123.54      127.78      5.39 o 
  -4   0   7      322.12      300.54     14.02 o 
  -3   0   7     1447.62     1525.95     19.91 o 
  -2   0   7      428.68      363.44      8.03 o 
  -1   0   7      257.51      305.99      7.74 o 
   0   0   7     5004.53     5015.21    149.71 o 
   1   0   7        3.92        5.80      3.50 o 
   2   0   7       93.92       97.85      5.53 o 
   3   0   7      169.09      168.16      7.14 o 
   4   0   7     3144.18     3217.24     26.35 o 
   5   0   7      394.52      403.65     19.97 o 
   6   0   7       49.56       63.47     10.75 o 
   7   0   7       34.82       28.18      5.85 o 
  -8   1   7        1.65        7.99      2.23 o 
  -7   1   7      408.71      443.32     21.38 o 
  -6   1   7       20.82       27.72      3.75 o 
  -5   1   7      211.02      209.68      5.60 o 
  -4   1   7      380.63      329.22     12.29 o 
  -3   1   7     8432.67     8375.92    182.26 o 
  -1   1   7       72.14       56.01      9.81 o 
   0   1   7       84.76       96.06      5.20 o 
   1   1   7     3473.10     3402.00     75.41 o 
   2   1   7       39.98       33.62      2.75 o 
   3   1   7      336.91      325.99      5.05 o 
   4   1   7     1024.82      996.58     13.95 o 
   5   1   7       32.59       35.03      7.48 o 
   6   1   7        7.16        3.86      2.85 o 
   7   1   7      182.35      194.91      9.71 o 
  -8   2   7        3.23        6.16      3.06 o 
  -7   2   7       55.77       55.56      5.78 o 
  -6   2   7      326.19      313.74      6.49 o 
  -5   2   7      316.79      291.16      6.82 o 
  -4   2   7     2395.87     2517.93     27.63 o 
  -3   2   7       81.57       79.37     10.23 o 
  -2   2   7      551.42      569.41     13.24 o 
  -1   2   7     2140.42     2356.23     34.24 o 
   0   2   7     2461.87     2498.21     24.45 o 
   1   2   7      928.37      878.53      9.71 o 
   2   2   7      516.98      553.21     14.77 o 
   3   2   7      708.76      720.28     13.89 o 
   4   2   7      326.85      324.39     20.86 o 
   5   2   7      169.85      159.23      6.03 o 
   6   2   7       63.53       44.47     11.90 o 
  -8   3   7      193.94      182.33     28.47 o 
  -7   3   7      372.91      374.44     15.77 o 
  -6   3   7      349.81      356.81     15.94 o 
  -5   3   7       14.16       21.44      6.75 o 
  -4   3   7      200.18      193.35      9.82 o 
  -3   3   7      243.48      244.86      8.31 o 
  -2   3   7      371.69      345.18     10.89 o 
  -1   3   7     1473.68     1462.49     17.63 o 
   0   3   7     1437.75     1458.19     13.97 o 
   1   3   7      131.83      140.28      4.45 o 
   2   3   7      442.77      447.35      9.40 o 
   3   3   7        9.44       11.37      3.91 o 
   4   3   7       94.24       91.62     10.15 o 
   5   3   7       26.79       28.59      7.99 o 
  -8   4   7      128.25      107.39     10.12 o 
  -7   4   7      292.27      290.50     10.67 o 
  -6   4   7       23.94       20.69      5.13 o 
  -5   4   7      380.77      377.50      7.60 o 
  -4   4   7       48.07       57.18      3.19 o 
  -3   4   7      580.03      573.75      9.50 o 
  -2   4   7      137.78      135.19      4.11 o 
  -1   4   7       36.53       45.59      2.65 o 
   0   4   7        0.22        2.68      1.75 o 
   1   4   7      349.26      344.86      7.54 o 
   2   4   7      128.87      121.76      5.44 o 
   3   4   7      345.63      366.76     25.48 o 
   4   4   7      208.71      192.92      9.67 o 
   5   4   7       45.81       29.43     22.77 o 
  -8   5   7        7.92        6.69      4.58 o 
  -7   5   7       11.16        7.19      4.77 o 
  -6   5   7      448.93      461.85     12.29 o 
  -5   5   7      228.33      218.40     13.12 o 
  -4   5   7      405.97      386.61      5.92 o 
  -3   5   7      250.83      245.83      6.28 o 
  -2   5   7      784.23      745.52     11.94 o 
  -1   5   7        1.40        1.36      1.85 o 
   0   5   7       79.44       72.68      3.90 o 
   1   5   7      659.00      677.29     15.43 o 
   2   5   7        2.29        3.13      1.35 o 
   3   5   7       82.98       73.51     11.52 o 
   4   5   7       48.53       42.08     12.32 o 
  -8   6   7       20.19       19.58      5.23 o 
  -7   6   7       37.84       31.22      5.09 o 
  -6   6   7      822.72      793.93     31.31 o 
  -5   6   7       13.22       11.90      1.93 o 
  -4   6   7        0.56        3.85      1.65 o 
  -3   6   7      315.91      292.72      5.50 o 
  -2   6   7     1009.00     1025.47     12.89 o 
  -1   6   7       25.40       36.26      4.53 o 
   0   6   7      311.80      316.95      6.90 o 
   1   6   7      240.20      225.07      7.50 o 
   2   6   7      142.28      137.95     14.28 o 
  -7   7   7       45.05       40.92     10.31 o 
  -6   7   7       11.45        7.90      2.07 o 
  -5   7   7      122.58      112.66      7.47 o 
  -4   7   7      145.39      128.54      5.10 o 
  -3   7   7      989.38      995.72     15.18 o 
  -2   7   7       31.37       40.64      6.01 o 
  -1   7   7        9.79       12.37      4.56 o 
   0   7   7        0.17        5.16      4.36 o 
   1   7   7      300.81      294.31     13.81 o 
  -5   8   7       88.86       60.61     14.62 o 
  -4   8   7       56.34       53.73      6.15 o 
  -3   8   7      142.11      127.86     10.19 o 
  -2   8   7       28.76       25.31      4.33 o 
  -1   8   7       59.32       41.77      9.65 o 
   1  -9   8      137.65      144.49      7.64 o 
   2  -9   8      292.37      352.47     13.80 o 
   3  -9   8       23.74       10.22      3.75 o 
   4  -9   8        3.88        5.59      2.11 o 
   5  -9   8       17.79       20.87      5.08 o 
  -1  -8   8      181.38      200.63      9.17 o 
   0  -8   8      211.15      202.74     16.19 o 
   1  -8   8      165.00      170.38      6.68 o 
   2  -8   8        9.25        8.23      3.67 o 
   3  -8   8       98.20       94.36      6.06 o 
   4  -8   8      214.23      171.90     17.08 o 
   5  -8   8      201.02      173.21      5.50 o 
   6  -8   8       24.56       22.69      5.98 o 
   7  -8   8        0.81        2.17      2.13 o 
  -3  -7   8      112.36      113.35      7.89 o 
  -2  -7   8      271.45      246.12     17.09 o 
  -1  -7   8       18.20       21.31      5.88 o 
   0  -7   8       44.92       32.70      7.00 o 
   1  -7   8      318.69      298.27      8.71 o 
   2  -7   8     1611.92     1624.63     24.39 o 
   3  -7   8      691.65      667.18      9.44 o 
   4  -7   8       55.97       53.67      7.15 o 
   5  -7   8      106.28      105.71      8.89 o 
   6  -7   8        1.94        1.75      1.27 o 
   7  -7   8      106.62      105.77     25.10 o 
  -4  -6   8       79.06       82.23     21.25 o 
  -3  -6   8       38.88       45.07     15.12 o 
  -2  -6   8       91.32       91.90     20.38 o 
  -1  -6   8        2.38        5.09      3.50 o 
   0  -6   8     1347.91     1344.05     29.02 o 
   1  -6   8      319.98      321.95      4.88 o 
   2  -6   8      120.03      134.46      3.76 o 
   3  -6   8       82.35       78.45      3.12 o 
   4  -6   8      180.18      153.54      4.52 o 
   5  -6   8      264.26      252.43      5.92 o 
   6  -6   8     1209.30     1251.67     25.16 o 
   7  -6   8      347.59      313.73     23.13 o 
   8  -6   8        4.61        2.35      2.01 o 
  -5  -5   8      141.70      161.41     23.23 o 
  -4  -5   8       24.21       35.41      9.64 o 
  -3  -5   8       63.54       71.06     19.37 o 
  -2  -5   8      677.64      669.23      9.88 o 
  -1  -5   8     2306.71     2357.64     40.62 o 
   0  -5   8      108.28      101.11      2.13 o 
   1  -5   8       49.12       43.42      2.82 o 
   2  -5   8        2.85        6.66      1.70 o 
   3  -5   8      808.33      791.61     10.49 o 
   4  -5   8        5.24        5.52      1.37 o 
   5  -5   8      552.76      562.81      8.09 o 
   6  -5   8      296.65      315.55      7.69 o 
   7  -5   8       64.33       49.95      8.39 o 
   8  -5   8       48.85       40.66     15.05 o 
  -6  -4   8        1.00        4.64      3.81 o 
  -5  -4   8      109.10      115.21      8.71 o 
  -4  -4   8     1412.65     1476.30     22.09 o 
  -3  -4   8      129.01      132.40      8.93 o 
  -2  -4   8      928.47      910.45      8.60 o 
  -1  -4   8      427.83      378.71      4.94 o 
   0  -4   8      695.32      641.35      8.14 o 
   1  -4   8       84.34       88.03      3.54 o 
   2  -4   8     1308.85     1372.11     16.90 o 
   3  -4   8     1646.14     1638.62     10.22 o 
   4  -4   8        7.67        7.72      1.39 o 
   5  -4   8      260.91      266.79      7.51 o 
   6  -4   8       75.62       67.80      4.64 o 
   7  -4   8      394.42      395.79     24.01 o 
   8  -4   8       26.94       18.57      9.76 o 
  -6  -3   8       10.39       10.40      4.79 o 
  -5  -3   8      355.37      348.27      9.49 o 
  -4  -3   8      331.86      316.17     10.36 o 
  -3  -3   8       21.93       20.33      4.48 o 
  -2  -3   8      138.97      135.39      5.78 o 
  -1  -3   8      968.20      959.05     10.00 o 
   0  -3   8     2396.83     2481.26     32.19 o 
   1  -3   8      565.61      588.14     11.70 o 
   2  -3   8      333.38      293.71      4.20 o 
   3  -3   8      114.66      121.27      4.21 o 
   4  -3   8      106.66      109.07      3.76 o 
   5  -3   8        5.66        6.25      1.37 o 
   6  -3   8      916.25      915.85     33.57 o 
   7  -3   8       27.11       24.88      5.15 o 
   8  -3   8       56.18       67.41     21.03 o 
  -7  -2   8      150.34      154.42      6.84 o 
  -6  -2   8       33.32       29.63      5.24 o 
  -5  -2   8      230.18      222.21     15.16 o 
  -4  -2   8       42.33       44.05      7.65 o 
  -3  -2   8       38.59       49.19      4.01 o 
  -2  -2   8      832.96      846.14     15.40 o 
  -1  -2   8     1613.69     1603.18     19.96 o 
   0  -2   8        8.81        9.33      2.75 o 
   1  -2   8       60.04       68.85      2.18 o 
   2  -2   8        2.93        5.28      1.17 o 
   3  -2   8      408.81      386.45     19.41 o 
   4  -2   8     1246.01     1268.34     18.75 o 
   5  -2   8      689.53      645.19     16.42 o 
   6  -2   8      241.42      228.12      7.75 o 
   7  -2   8       88.78       72.16      5.32 o 
   8  -2   8       41.06       41.99     10.09 o 
  -7  -1   8       26.18       32.23      6.08 o 
  -6  -1   8       41.43       39.69      3.85 o 
  -5  -1   8        4.40        7.21      3.19 o 
  -4  -1   8      846.66      872.99     13.33 o 
  -3  -1   8      517.20      480.95      8.98 o 
  -2  -1   8       83.16      113.87      3.88 o 
  -1  -1   8      465.10      460.27     17.29 o 
   0  -1   8        2.50       15.19      3.72 o 
   1  -1   8     2537.16     2664.95     31.65 o 
   2  -1   8     1503.00     1396.24     18.70 o 
   3  -1   8     1878.31     1937.56     45.49 o 
   4  -1   8      506.12      498.06     10.28 o 
   5  -1   8       14.69       19.46      4.97 o 
   6  -1   8      135.65      146.32     14.40 o 
   7  -1   8      333.59      353.57     17.52 o 
  -8   0   8        1.07        4.77      3.41 o 
  -7   0   8      367.94      349.81     10.14 o 
  -6   0   8      482.98      456.15     10.63 o 
  -5   0   8      376.57      412.67     29.61 o 
  -4   0   8      538.31      538.78     17.28 o 
  -3   0   8      676.72      693.51     13.01 o 
  -2   0   8       10.36        5.56      1.83 o 
  -1   0   8      954.47      949.24     20.83 o 
   0   0   8     4176.99     3999.60    128.89 o 
   1   0   8      772.70      748.56     11.93 o 
   2   0   8     1862.39     1839.64     23.34 o 
   3   0   8       28.42       38.89      4.05 o 
   4   0   8     1180.19     1201.32     21.35 o 
   5   0   8       84.19       84.80      4.82 o 
   6   0   8      447.33      480.98     13.48 o 
   7   0   8      140.96      150.67     10.90 o 
  -8   1   8      116.91      114.75     13.30 o 
  -7   1   8      493.94      492.01     10.15 o 
  -6   1   8       49.60       49.03      7.94 o 
  -5   1   8      510.65      493.97     10.58 o 
  -4   1   8     1023.98     1020.92     14.62 o 
  -3   1   8     6067.86     6152.36    206.05 o 
  -2   1   8      480.94      457.57      8.11 o 
  -1   1   8     2669.51     2550.60     30.82 o 
   0   1   8     2886.09     3090.03     36.35 o 
   1   1   8       73.68       66.92      3.44 o 
   2   1   8       84.93       76.01      3.02 o 
   3   1   8     2058.78     2081.96     32.60 o 
   4   1   8      518.34      508.16     28.24 o 
   5   1   8       87.50       90.45      4.88 o 
   6   1   8      459.51      455.19      9.67 o 
  -8   2   8      226.41      218.30      9.66 o 
  -7   2   8        1.51        3.23      1.56 o 
  -6   2   8       52.07       46.69      9.96 o 
  -5   2   8        2.52        0.00      2.65 o 
  -4   2   8     2047.78     2002.85     20.96 o 
  -3   2   8      110.68      101.17      6.97 o 
  -2   2   8      996.95     1038.57     14.30 o 
  -1   2   8      835.20      875.86     14.69 o 
   0   2   8     3693.52     3833.16     33.90 o 
   1   2   8      235.81      261.15      6.56 o 
   2   2   8      118.87      115.77      4.73 o 
   3   2   8      702.85      685.09     26.13 o 
   4   2   8      258.86      236.05     16.24 o 
   5   2   8        0.35        2.83      2.55 o 
   6   2   8       39.52       30.49     11.73 o 
  -8   3   8       28.81       24.28     19.38 o 
  -7   3   8      338.85      354.13     11.23 o 
  -6   3   8      121.64      111.16      6.61 o 
  -5   3   8       46.99       47.88      8.92 o 
  -4   3   8     1954.39     2057.76     22.96 o 
  -3   3   8       31.54       31.82      5.26 o 
  -2   3   8       30.95       43.60      9.02 o 
  -1   3   8       58.73       51.46      4.69 o 
   0   3   8      882.41      835.72     14.56 o 
   1   3   8        3.51        4.38      1.33 o 
   2   3   8      310.46      315.26     10.10 o 
   3   3   8        9.85       12.77      3.22 o 
   4   3   8       54.06       69.51      4.08 o 
   5   3   8        1.70        3.97      2.82 o 
  -8   4   8      316.42      293.87     12.44 o 
  -7   4   8      192.03      212.63      6.15 o 
  -6   4   8       23.01       27.11      4.57 o 
  -5   4   8       76.49       74.71      6.97 o 
  -4   4   8       72.08       77.76     11.16 o 
  -3   4   8      153.62      142.82      5.49 o 
  -2   4   8       20.75       21.52      2.55 o 
  -1   4   8     1077.57     1076.28     14.49 o 
   0   4   8      710.41      749.62     11.96 o 
   1   4   8      132.09      131.85      4.58 o 
   2   4   8      139.31      142.00      4.60 o 
   3   4   8      452.02      435.74     16.76 o 
   4   4   8       29.49       32.09      8.19 o 
  -8   5   8      129.60      136.16     21.32 o 
  -7   5   8       38.80       37.44      7.51 o 
  -6   5   8      408.58      376.63      9.16 o 
  -5   5   8       36.27       42.22      5.33 o 
  -4   5   8       53.98       53.84      9.52 o 
  -3   5   8      171.45      160.94      5.52 o 
  -2   5   8      172.60      167.48      5.91 o 
  -1   5   8       29.90       31.30      4.64 o 
   0   5   8      390.71      389.80      5.97 o 
   1   5   8      873.68      871.21     17.04 o 
   2   5   8       89.11       92.59      5.73 o 
   3   5   8      220.21      229.04     21.54 o 
  -7   6   8      129.43      116.96      9.97 o 
  -6   6   8      201.26      207.84     10.98 o 
  -5   6   8      249.88      262.13     11.43 o 
  -4   6   8      677.50      680.85     10.65 o 
  -3   6   8       60.33       49.00      6.50 o 
  -2   6   8       54.85       51.36      4.69 o 
  -1   6   8      125.60      128.31      4.24 o 
   0   6   8      391.89      395.30      9.63 o 
   1   6   8        3.43        3.61      1.80 o 
   2   6   8       78.85       74.52     10.95 o 
  -6   7   8       11.15       12.56      2.74 o 
  -5   7   8       10.20        4.42      6.59 o 
  -4   7   8       13.98       15.84      3.22 o 
  -3   7   8      640.09      647.20      9.31 o 
  -2   7   8       60.06       60.55      5.63 o 
  -1   7   8      464.95      466.21     25.60 o 
   0   7   8      213.29      203.52     10.69 o 
  -5   8   8        2.24        1.87      2.00 o 
  -4   8   8      301.81      297.56      8.79 o 
  -3   8   8      365.92      328.45     22.18 o 
  -2   8   8        4.46        4.48      2.37 o 
   1  -9   9      163.63      179.51      9.95 o 
   3  -9   9       64.11       37.89     16.01 o 
   4  -9   9      167.86      163.48     16.29 o 
   5  -9   9        9.70        7.16      2.71 o 
  -1  -8   9       93.56      101.57      9.44 o 
   0  -8   9       66.73       41.89     22.30 o 
   1  -8   9      547.28      572.91     13.90 o 
   2  -8   9       88.75       93.53      5.02 o 
   3  -8   9       11.83       10.94      3.03 o 
   4  -8   9       46.03       49.27     13.27 o 
   5  -8   9      385.33      384.15     15.02 o 
   6  -8   9       86.74       73.30      9.09 o 
  -3  -7   9       80.52       76.95     16.47 o 
  -2  -7   9      219.43      221.84     13.52 o 
  -1  -7   9        6.13        9.70      4.78 o 
   0  -7   9       58.59       66.64     15.18 o 
   1  -7   9       35.20       35.50      9.66 o 
   2  -7   9      162.91      157.34      5.81 o 
   3  -7   9      130.71      147.67      6.69 o 
   4  -7   9     2000.99     2009.66     36.18 o 
   5  -7   9      715.82      687.94     11.94 o 
   6  -7   9      168.56      155.32      9.45 o 
   7  -7   9        2.39        5.82      3.14 o 
  -4  -6   9       20.43       30.06      9.67 o 
  -3  -6   9      378.16      325.59     19.63 o 
  -2  -6   9      422.80      430.31     15.24 o 
  -1  -6   9       83.09       70.61      6.90 o 
   0  -6   9        7.35       12.35      4.40 o 
   1  -6   9      161.92      174.73      4.85 o 
   2  -6   9     1995.26     1974.90     22.00 o 
   3  -6   9      183.27      199.33      5.99 o 
   4  -6   9       11.82       16.14      2.88 o 
   5  -6   9       50.66       55.68      6.29 o 
   6  -6   9       82.63      102.14      9.96 o 
   7  -6   9       14.84       16.73      4.42 o 
  -5  -5   9      296.25      292.16     17.15 o 
  -4  -5   9       91.05       75.43     16.90 o 
  -3  -5   9       75.63       74.38     18.99 o 
  -2  -5   9      154.32      145.17      5.97 o 
  -1  -5   9      548.85      528.31     16.71 o 
   0  -5   9      168.80      154.12      5.75 o 
   1  -5   9      985.37     1052.18     16.89 o 
   2  -5   9      162.90      157.95      4.74 o 
   3  -5   9        2.57        3.04      1.46 o 
   4  -5   9       21.89       19.27      2.66 o 
   5  -5   9      554.23      576.66      7.88 o 
   6  -5   9      457.75      484.77     16.95 o 
   7  -5   9      116.02      123.74     14.19 o 
   8  -5   9       50.87       32.10     15.66 o 
  -6  -4   9      119.07      120.73     13.97 o 
  -5  -4   9       11.46        7.00      5.16 o 
  -4  -4   9      427.62      419.08      8.92 o 
  -3  -4   9       20.77       23.44      3.47 o 
  -2  -4   9      908.79      894.95     15.17 o 
  -1  -4   9     1377.51     1399.45     14.59 o 
   0  -4   9      112.49      114.91      3.14 o 
   1  -4   9      227.84      217.17     11.78 o 
   2  -4   9      716.62      713.39     11.71 o 
   3  -4   9      701.56      731.40      9.44 o 
   4  -4   9      128.51      130.33      4.90 o 
   5  -4   9      239.34      260.62      4.45 o 
   6  -4   9        0.84        1.71      2.28 o 
   7  -4   9       36.29       25.30      8.96 o 
   8  -4   9        1.16        5.44      3.09 o 
  -6  -3   9       30.21       25.14      4.61 o 
  -5  -3   9      116.57      131.05     15.14 o 
  -4  -3   9       33.21       41.33      7.06 o 
  -3  -3   9      244.81      226.44      7.61 o 
  -2  -3   9      208.28      202.61      6.78 o 
  -1  -3   9      112.11      110.67      7.94 o 
   0  -3   9      230.75      245.03     11.24 o 
   1  -3   9      253.35      227.65      8.00 o 
   2  -3   9     1746.94     1772.66     20.45 o 
   3  -3   9       21.90       27.01      2.64 o 
   4  -3   9       86.29       84.51      4.11 o 
   5  -3   9      195.33      214.14     10.30 o 
   6  -3   9      386.87      369.32     11.79 o 
   7  -3   9       24.77       23.08      6.61 o 
   8  -3   9      534.64      533.18     20.83 o 
  -7  -2   9        4.40        2.87      2.49 o 
  -6  -2   9       60.83       73.14      8.38 o 
  -5  -2   9     1304.71     1370.54     51.26 o 
  -4  -2   9        6.92        6.90      4.30 o 
  -3  -2   9      118.99      117.45      6.07 o 
  -2  -2   9        0.94        2.92      1.25 o 
  -1  -2   9      818.44      764.20     12.16 o 
   0  -2   9     1009.98     1173.18     17.66 o 
   1  -2   9     3431.36     3490.77     31.30 o 
   2  -2   9      322.72      318.54      4.48 o 
   3  -2   9      131.74      116.90      4.98 o 
   4  -2   9        1.86        8.13      4.00 o 
   5  -2   9      618.69      626.30     10.72 o 
   6  -2   9      185.95      176.53     12.18 o 
   7  -2   9       10.04        9.24      3.10 o 
  -7  -1   9        3.03        5.16      2.25 o 
  -6  -1   9      370.51      390.15     11.87 o 
  -5  -1   9        0.09        1.68      2.04 o 
  -4  -1   9      169.64      166.15      5.72 o 
  -3  -1   9      200.38      199.96      6.69 o 
  -2  -1   9     4051.05     4052.23    157.01 o 
  -1  -1   9      566.78      531.61     24.77 o 
   0  -1   9        2.28        9.36      2.12 o 
   1  -1   9      118.70      134.24      5.05 o 
   2  -1   9     3072.85     3201.87     28.70 o 
   3  -1   9     1435.90     1398.69     20.20 o 
   4  -1   9     1268.36     1285.94     34.90 o 
   5  -1   9     1766.61     1768.29     24.77 o 
   6  -1   9        2.66        3.38      4.85 o 
   7  -1   9        5.58        6.00      3.16 o 
  -8   0   9       34.74       38.03      6.48 o 
  -7   0   9       50.64       53.92     12.31 o 
  -6   0   9       13.17       12.81      9.10 o 
  -5   0   9     2069.29     2132.30     38.50 o 
  -4   0   9     1210.61     1210.32     20.91 o 
  -3   0   9      283.15      253.81     10.37 o 
  -2   0   9      683.22      664.77     18.29 o 
  -1   0   9      277.74      244.30      5.58 o 
   0   0   9     1919.88     2065.13     24.02 o 
   1   0   9      167.69      131.52      5.61 o 
   2   0   9     1964.18     1877.57     16.27 o 
   3   0   9      217.80      226.24      9.63 o 
   4   0   9      134.63      138.39     10.47 o 
   5   0   9        3.61       11.40      2.90 o 
   6   0   9      728.09      741.13     12.37 o 
   7   0   9      140.31      144.32      6.95 o 
  -8   1   9      141.30      151.34      8.31 o 
  -7   1   9      456.66      450.95     10.15 o 
  -6   1   9      311.14      313.06      8.59 o 
  -5   1   9     1157.58     1168.72     20.47 o 
  -4   1   9       30.85       44.13      5.54 o 
  -3   1   9       17.07       30.94      5.05 o 
  -2   1   9       13.35       10.81      2.81 o 
  -1   1   9     2516.71     2511.59     28.96 o 
   0   1   9      505.98      472.32     15.89 o 
   1   1   9      266.97      232.61      9.14 o 
   2   1   9      719.50      726.02      7.74 o 
   3   1   9      511.86      505.89     18.01 o 
   4   1   9      194.56      192.47     16.95 o 
   5   1   9      188.84      178.53      9.25 o 
   6   1   9       78.64       89.84     10.13 o 
  -8   2   9      114.72      117.96      8.05 o 
  -7   2   9      209.94      210.24     11.22 o 
  -6   2   9      210.25      216.48     10.97 o 
  -5   2   9       49.91       49.59      9.36 o 
  -4   2   9      893.60      848.33     18.91 o 
  -3   2   9      519.21      536.24      9.05 o 
  -2   2   9      983.07      994.57     14.41 o 
  -1   2   9      543.10      525.97      8.44 o 
   0   2   9       16.93       14.48      2.40 o 
   1   2   9      618.42      604.92      6.85 o 
   2   2   9      339.93      341.02      9.41 o 
   3   2   9      190.86      198.18     14.40 o 
   4   2   9        4.32       10.87      5.73 o 
   5   2   9      228.52      234.70     12.79 o 
   6   2   9        5.23        7.81      4.06 o 
  -8   3   9       94.09      103.87      8.63 o 
  -7   3   9       18.86       25.79     11.22 o 
  -6   3   9       58.93       73.17     12.25 o 
  -5   3   9      322.73      348.76      6.95 o 
  -4   3   9      578.75      540.47     23.90 o 
  -3   3   9       39.21       49.83      7.77 o 
  -2   3   9      590.45      593.43     10.91 o 
  -1   3   9        2.30        1.44      1.57 o 
   0   3   9      336.31      368.13      6.27 o 
   1   3   9       64.39       71.74      3.87 o 
   2   3   9     1164.91     1183.87     18.97 o 
   3   3   9       36.91       41.65      9.22 o 
   4   3   9       26.07       17.42      5.71 o 
   5   3   9       27.59       26.07      5.17 o 
  -8   4   9       48.41       42.89     16.19 o 
  -7   4   9      132.32      137.66      9.82 o 
  -6   4   9       92.07       91.79      4.83 o 
  -5   4   9      187.00      193.77      7.17 o 
  -4   4   9       25.91       21.12      4.87 o 
  -3   4   9      168.21      153.84      6.98 o 
  -2   4   9      653.55      630.54     20.80 o 
  -1   4   9     1513.11     1574.98     21.54 o 
   0   4   9       17.63       20.38      2.91 o 
   1   4   9      584.36      610.18     10.81 o 
   2   4   9      378.33      357.62      9.39 o 
   3   4   9      258.22      256.24      9.21 o 
   4   4   9        6.64        5.65      2.80 o 
  -8   5   9      356.74      392.24     19.69 o 
  -7   5   9        9.37        7.89      6.02 o 
  -6   5   9      119.17      122.28      4.46 o 
  -5   5   9      283.16      265.46      7.64 o 
  -4   5   9     1070.48     1073.45     14.39 o 
  -3   5   9        2.56        9.22      2.82 o 
  -2   5   9      113.18      121.75      7.59 o 
  -1   5   9      391.88      407.31     11.31 o 
   0   5   9        3.75        5.56      1.71 o 
   1   5   9        0.17        0.00      2.00 o 
   2   5   9      474.34      469.08      9.36 o 
   3   5   9      603.21      597.27     19.56 o 
  -7   6   9       11.60       11.01      3.83 o 
  -6   6   9       99.38       84.73     11.62 o 
  -5   6   9      427.83      424.14     11.44 o 
  -4   6   9      358.16      373.81      7.99 o 
  -3   6   9      106.09      104.25      7.01 o 
  -2   6   9      635.48      608.78     14.71 o 
  -1   6   9        1.81        3.97      1.42 o 
   0   6   9      147.96      147.45      8.72 o 
   1   6   9       53.78       40.43      4.59 o 
   2   6   9      313.00      312.98     10.72 o 
  -6   7   9       69.41       70.57     10.41 o 
  -5   7   9      543.42      575.35     10.73 o 
  -4   7   9       27.82       26.73      3.35 o 
  -3   7   9      196.28      182.66      7.90 o 
  -2   7   9       39.20       41.10      6.06 o 
  -1   7   9      364.48      361.01     15.98 o 
   0   7   9      169.04      155.08      8.38 o 
   3  -9  10       98.61       88.37      8.27 o 
   4  -9  10      121.03      141.05     11.14 o 
  -1  -8  10        8.03       11.77      3.25 o 
   0  -8  10       58.79       55.03     18.73 o 
   1  -8  10      386.93      356.12     18.84 o 
   2  -8  10       77.16       77.26      6.23 o 
   3  -8  10      234.05      216.23      8.24 o 
   4  -8  10        0.46        4.05      4.48 o 
   5  -8  10      105.87      108.27      5.82 o 
   6  -8  10        0.93        2.36      3.14 o 
  -2  -7  10      175.35      166.62      8.63 o 
  -1  -7  10       51.14       44.66     12.91 o 
   0  -7  10      686.22      705.09     22.29 o 
   1  -7  10      971.97      945.45     29.86 o 
   2  -7  10        5.33        5.12      2.49 o 
   3  -7  10        0.06        2.16      1.69 o 
   4  -7  10      136.39      141.52      5.99 o 
   5  -7  10      239.89      246.73     20.48 o 
   6  -7  10      198.95      182.85     20.87 o 
   7  -7  10      167.22      174.83     12.73 o 
  -4  -6  10        8.25        9.63      5.15 o 
  -3  -6  10      660.38      641.63     34.60 o 
  -2  -6  10      258.59      227.60     17.88 o 
  -1  -6  10        2.07        0.99      3.21 o 
   0  -6  10        9.32       11.94      3.51 o 
   1  -6  10      224.01      226.80     10.12 o 
   2  -6  10       14.48       15.73      3.37 o 
   3  -6  10      253.22      266.57      6.96 o 
   4  -6  10     2155.47     2196.57     17.23 o 
   5  -6  10      322.40      311.58     12.06 o 
   6  -6  10        9.78        3.03      2.57 o 
   7  -6  10      118.28      124.41     15.27 o 
  -5  -5  10       59.52       51.44     15.07 o 
  -4  -5  10      172.12      206.29     31.28 o 
  -3  -5  10      400.38      436.39     15.36 o 
  -2  -5  10       14.69       10.01      2.67 o 
  -1  -5  10      186.87      189.26      7.05 o 
   0  -5  10       91.75       80.74      3.97 o 
   1  -5  10      777.82      775.91     14.19 o 
   2  -5  10       18.58       15.59      3.05 o 
   3  -5  10      650.17      663.27     10.73 o 
   4  -5  10        5.06        6.85      3.90 o 
   5  -5  10      275.21      286.27      4.34 o 
   6  -5  10       10.35       10.11      2.65 o 
   7  -5  10      340.14      372.26     21.51 o 
  -5  -4  10        6.93        6.69      5.21 o 
  -4  -4  10      499.42      459.83     30.80 o 
  -3  -4  10      149.35      133.00      5.16 o 
  -2  -4  10      861.66      846.89     12.78 o 
  -1  -4  10      264.86      241.56      6.18 o 
   0  -4  10      613.39      574.49     26.57 o 
   1  -4  10      106.14      116.52      4.23 o 
   2  -4  10       85.89       72.15      3.96 o 
   3  -4  10      368.10      346.72     10.14 o 
   4  -4  10      107.86      113.76     10.36 o 
   5  -4  10      292.55      311.87      6.34 o 
   6  -4  10      487.97      470.31     10.43 o 
   7  -4  10      444.50      418.38     22.74 o 
  -6  -3  10       68.22       51.46      9.54 o 
  -5  -3  10        3.00        9.34      4.71 o 
  -4  -3  10        8.68       10.02      2.55 o 
  -3  -3  10      325.30      298.68      6.90 o 
  -2  -3  10      257.21      244.82      6.68 o 
  -1  -3  10     1164.11     1202.27     39.71 o 
   0  -3  10     1198.00     1238.83     16.32 o 
   1  -3  10      686.90      692.20     10.50 o 
   2  -3  10      185.66      162.31      4.12 o 
   3  -3  10      219.22      211.50      3.48 o 
   4  -3  10     1484.62     1482.48     23.88 o 
   5  -3  10        7.81       11.53      3.26 o 
   6  -3  10       84.05       74.23      8.48 o 
   7  -3  10        0.92        3.29      2.03 o 
  -7  -2  10       74.93       67.80     10.89 o 
  -6  -2  10      335.50      324.58      8.23 o 
  -5  -2  10      229.65      241.99      8.08 o 
  -4  -2  10       81.32       81.29     10.90 o 
  -3  -2  10     1773.98     1861.42     22.57 o 
  -2  -2  10       15.93       20.59      4.23 o 
  -1  -2  10      848.89      901.35     21.99 o 
   0  -2  10       12.11       19.45      3.83 o 
   1  -2  10     4658.24     4714.87     62.88 o 
   2  -2  10     3831.19     4040.93     31.61 o 
   3  -2  10      323.65      319.01      7.64 o 
   4  -2  10       84.30       87.95      7.14 o 
   5  -2  10      339.37      362.54      7.77 o 
   6  -2  10      100.24      103.34     10.73 o 
   7  -2  10       96.44       90.56     11.24 o 
  -7  -1  10       23.83       25.85     13.13 o 
  -6  -1  10      399.77      418.67     11.50 o 
  -5  -1  10      151.10      146.13      7.89 o 
  -4  -1  10       68.36       70.23      5.51 o 
  -3  -1  10        4.44        3.29      2.46 o 
  -2  -1  10     1753.49     1708.56     20.37 o 
  -1  -1  10     1504.59     1471.65     20.19 o 
   0  -1  10     1706.47     1717.59     21.89 o 
   1  -1  10      629.38      598.28     10.46 o 
   2  -1  10       83.29       88.75      5.30 o 
   3  -1  10        2.65        1.31      2.90 o 
   4  -1  10     1718.53     1819.39     22.98 o 
   5  -1  10     1129.99     1127.23     34.62 o 
   6  -1  10       13.17       18.91      4.08 o 
   7  -1  10      179.39      196.29      9.68 o 
  -7   0  10      141.52      133.62      8.36 o 
  -6   0  10      280.69      264.86      8.30 o 
  -5   0  10       90.83       90.60     11.44 o 
  -4   0  10        2.89        8.82      3.24 o 
  -3   0  10     2189.12     2136.77     37.69 o 
  -2   0  10     1688.91     1706.90     22.80 o 
  -1   0  10      227.10      223.11      7.40 o 
   0   0  10      407.14      388.42      9.90 o 
   1   0  10        4.48        3.99      1.81 o 
   2   0  10     1347.62     1423.88     10.82 o 
   3   0  10      133.18      120.99      5.97 o 
   4   0  10      534.70      550.74     12.01 o 
   5   0  10       26.63       19.78      3.70 o 
   6   0  10        3.20        4.38      2.71 o 
  -8   1  10        0.57        2.54      2.50 o 
  -7   1  10       59.79       48.96      9.82 o 
  -6   1  10      333.37      334.37      9.51 o 
  -5   1  10      812.22      816.14     30.31 o 
  -4   1  10     1115.81     1130.53     20.22 o 
  -3   1  10     3014.19     3059.21     27.78 o 
  -2   1  10        2.15        8.31      6.59 o 
  -1   1  10       30.95       26.98      3.73 o 
   0   1  10      240.40      231.76      7.52 o 
   1   1  10     1074.55     1060.87      9.19 o 
   2   1  10      427.83      453.53      9.87 o 
   3   1  10      129.13      120.33      6.71 o 
   4   1  10      524.14      493.38     11.47 o 
   5   1  10       89.03       94.50     13.91 o 
   6   1  10       16.53       10.79      3.94 o 
  -8   2  10       37.00       28.58      5.83 o 
  -7   2  10       66.73       69.67      9.78 o 
  -6   2  10      365.15      382.08     12.46 o 
  -5   2  10        2.13        1.28      2.93 o 
  -4   2  10        7.95        8.76      2.16 o 
  -3   2  10        1.00        2.49      2.01 o 
  -2   2  10     1068.89     1146.77     14.24 o 
  -1   2  10      164.96      179.59     13.00 o 
   0   2  10      599.26      579.20      8.78 o 
   1   2  10      952.00      952.83     16.20 o 
   2   2  10      373.40      354.18      7.25 o 
   3   2  10        1.41        4.73      5.80 o 
   4   2  10      362.51      341.39     11.75 o 
   5   2  10      360.73      371.24     16.59 o 
  -8   3  10        8.85        5.06      6.72 o 
  -7   3  10       70.54       83.95      9.98 o 
  -6   3  10      155.29      153.61      7.98 o 
  -5   3  10       79.04       88.26     10.27 o 
  -4   3  10       69.53       69.21      5.85 o 
  -3   3  10      344.83      348.11     10.33 o 
  -2   3  10     1021.10     1039.09     20.65 o 
  -1   3  10       34.65       31.17      4.90 o 
   0   3  10      113.17      104.48      4.95 o 
   1   3  10      104.51      126.39      4.18 o 
   2   3  10      968.75     1000.37     11.76 o 
   3   3  10        6.90        4.02      2.92 o 
   4   3  10      128.02      141.02     19.05 o 
  -8   4  10        1.97       30.92     13.43 o 
  -7   4  10       38.48       30.38      8.46 o 
  -6   4  10        3.50        2.53      2.63 o 
  -5   4  10     1116.27     1129.31     17.48 o 
  -4   4  10       25.36       30.36      4.22 o 
  -3   4  10      160.42      167.90      7.00 o 
  -2   4  10       24.77       29.58      3.72 o 
  -1   4  10       85.00       83.49      3.59 o 
   0   4  10      121.49      137.50      5.84 o 
   1   4  10     1058.24     1109.35     14.42 o 
   2   4  10      270.97      248.31      6.00 o 
   3   4  10      103.60      110.67     10.60 o 
   4   4  10      117.50       98.43      6.42 o 
  -7   5  10      127.15      118.09      9.16 o 
  -6   5  10      544.88      532.69     11.61 o 
  -5   5  10       72.48       84.76      6.12 o 
  -4   5  10       10.98        5.24      2.40 o 
  -3   5  10       81.87       84.58      6.04 o 
  -2   5  10     1226.13     1238.70     18.34 o 
  -1   5  10      460.95      483.93     10.36 o 
   0   5  10       25.58       26.95      3.78 o 
   1   5  10      270.28      272.55     12.34 o 
   2   5  10        4.48        6.84      2.18 o 
  -7   6  10       65.48       54.69     12.47 o 
  -6   6  10       61.20       74.58     16.96 o 
  -5   6  10       80.09       74.57      4.52 o 
  -4   6  10       95.08       79.44      4.40 o 
  -3   6  10      471.94      480.06      9.42 o 
  -2   6  10      378.45      385.48      8.57 o 
  -1   6  10        0.91        6.28      2.55 o 
   0   6  10       31.52       28.03      4.19 o 
   1   6  10       69.49       66.26      7.30 o 
  -5   7  10      297.37      322.29     14.45 o 
  -4   7  10        2.54        3.99      2.35 o 
  -3   7  10      258.21      240.70      9.98 o 
  -2   7  10        0.02        4.09      2.09 o 
  -1   7  10      142.09      133.18      6.04 o 
   0  -8  11        8.10        4.61      3.35 o 
   1  -8  11       17.02       19.32      6.43 o 
   2  -8  11      486.80      484.80     25.44 o 
   4  -8  11        1.74        3.70      2.90 o 
   5  -8  11      120.21      134.37      6.19 o 
  -2  -7  11        5.12        5.56      2.76 o 
  -1  -7  11       27.87       29.88      7.25 o 
   0  -7  11      732.38      757.87     20.91 o 
   1  -7  11      389.08      359.24     13.77 o 
   2  -7  11      478.13      491.55     15.82 o 
   3  -7  11      410.66      396.24      7.87 o 
   4  -7  11      104.28       94.48     12.27 o 
   5  -7  11       33.03       25.35      4.89 o 
   6  -7  11        2.05        4.86      2.61 o 
  -3  -6  11      131.89      136.78      8.88 o 
  -2  -6  11        6.72        3.40      3.92 o 
  -1  -6  11       42.35       58.73     16.99 o 
   0  -6  11      440.15      434.57     13.56 o 
   1  -6  11       27.98       28.34      9.26 o 
   2  -6  11      110.90      103.67      8.06 o 
   3  -6  11      537.85      523.64     16.91 o 
   4  -6  11      590.14      593.80     18.47 o 
   5  -6  11       40.30       53.88      7.95 o 
   6  -6  11      438.38      416.02     28.86 o 
   7  -6  11        5.59        5.73      2.00 o 
  -4  -5  11      221.02      224.13     14.23 o 
  -3  -5  11      843.83      817.64     31.36 o 
  -2  -5  11        2.43        2.59      2.67 o 
  -1  -5  11      363.38      391.49      7.90 o 
   0  -5  11        1.39        3.35      2.15 o 
   1  -5  11       40.81       40.74      7.90 o 
   2  -5  11      355.47      335.72     13.47 o 
   3  -5  11      888.88      871.31     12.95 o 
   4  -5  11      161.75      167.69      4.82 o 
   5  -5  11       74.24       77.60      4.88 o 
   6  -5  11      111.22      117.01     13.81 o 
   7  -5  11      332.98      369.51     12.15 o 
  -5  -4  11      101.44       99.32     17.43 o 
  -4  -4  11      842.21      889.34     46.50 o 
  -3  -4  11        1.83        3.42      2.04 o 
  -2  -4  11      106.96      119.81      7.88 o 
  -1  -4  11      122.15      115.75      4.49 o 
   0  -4  11     1397.59     1376.13     18.41 o 
   1  -4  11      123.61      123.27      4.98 o 
   2  -4  11      440.33      433.02      8.93 o 
   3  -4  11      844.45      825.25     16.74 o 
   4  -4  11      155.93      177.88     14.90 o 
   5  -4  11        8.95        9.75      2.29 o 
   6  -4  11      411.14      384.49     13.05 o 
   7  -4  11      440.57      427.13     18.84 o 
  -6  -3  11        4.08        3.71      2.23 o 
  -5  -3  11       14.27       18.19      6.29 o 
  -4  -3  11      206.77      203.45      7.85 o 
  -3  -3  11      219.30      199.26      6.13 o 
  -2  -3  11      447.61      448.32     11.55 o 
  -1  -3  11     2090.13     2079.12     24.11 o 
   0  -3  11      870.32      876.42     32.79 o 
   1  -3  11        1.05        1.50      3.92 o 
   2  -3  11       17.19       23.70      4.09 o 
   3  -3  11     1072.09     1057.22     14.48 o 
   4  -3  11       84.75       89.33      6.07 o 
   5  -3  11      172.34      186.48      7.56 o 
   6  -3  11     1247.33     1245.78     26.08 o 
   7  -3  11       42.49       32.21      8.06 o 
  -6  -2  11        2.54        2.79      1.97 o 
  -5  -2  11        6.26        6.43      2.05 o 
  -4  -2  11      448.08      430.33     13.53 o 
  -3  -2  11      349.36      336.00      9.66 o 
  -2  -2  11      125.36      118.82     11.06 o 
  -1  -2  11     1880.62     1957.14     40.06 o 
   0  -2  11        6.87       14.23      3.66 o 
   1  -2  11     1048.20     1024.47     10.54 o 
   2  -2  11      680.04      657.12     12.70 o 
   3  -2  11     1801.62     1760.67     30.32 o 
   4  -2  11      137.01      145.60      5.89 o 
   5  -2  11        0.57        3.17      2.60 o 
   6  -2  11       19.73       11.80      2.33 o 
   7  -2  11      254.52      262.18      9.94 o 
  -7  -1  11       36.54       35.39      8.50 o 
  -6  -1  11      843.86      893.89     35.72 o 
  -5  -1  11      520.99      531.11     10.86 o 
  -4  -1  11      370.15      391.96      7.65 o 
  -3  -1  11       34.20       30.96      3.74 o 
  -2  -1  11       16.90       26.03      4.16 o 
  -1  -1  11       51.97       55.85      5.12 o 
   0  -1  11     1642.68     1647.06     22.68 o 
   1  -1  11     2748.15     2847.08     25.89 o 
   2  -1  11     1710.88     1719.27     17.05 o 
   3  -1  11      320.73      309.13      9.37 o 
   4  -1  11      287.82      295.89     10.77 o 
   5  -1  11       14.18       12.40      5.23 o 
   6  -1  11       48.93       64.90      6.36 o 
  -7   0  11     1015.39     1016.28     16.74 o 
  -6   0  11      152.58      167.25      8.55 o 
  -5   0  11        1.48        3.56      2.31 o 
  -4   0  11      688.52      683.74     15.12 o 
  -3   0  11      662.92      660.12     12.58 o 
  -2   0  11      288.28      274.05     18.17 o 
  -1   0  11      229.56      218.19      7.48 o 
   0   0  11     2162.73     2295.46     29.09 o 
   1   0  11      315.96      289.81     24.25 o 
   2   0  11       30.79       27.70      3.22 o 
   3   0  11        9.21       14.41      4.40 o 
   4   0  11     1618.60     1670.93     25.96 o 
   5   0  11       80.00       86.81     11.60 o 
   6   0  11       21.87       27.25      7.63 o 
  -7   1  11      184.31      174.32     14.27 o 
  -6   1  11        2.25        5.15      3.36 o 
  -5   1  11        0.61        3.55      2.28 o 
  -4   1  11      595.39      594.16     14.44 o 
  -3   1  11     1573.54     1553.94     18.04 o 
  -2   1  11       48.16       46.64      9.32 o 
  -1   1  11      341.72      321.08     13.05 o 
   0   1  11       49.80       64.98      8.58 o 
   1   1  11      327.86      305.94      5.27 o 
   2   1  11       53.91       42.99      3.20 o 
   3   1  11     1201.28     1187.20     21.59 o 
   4   1  11      141.22      119.79     15.71 o 
   5   1  11       18.08       14.12      4.97 o 
   6   1  11       64.28       45.92     12.11 o 
  -7   2  11       17.61       13.40      4.67 o 
  -6   2  11      235.20      244.97     10.72 o 
  -5   2  11      114.60      103.80      4.58 o 
  -4   2  11      969.82      967.64     15.25 o 
  -3   2  11      574.23      591.62     12.43 o 
  -2   2  11      135.91      142.67      5.22 o 
  -1   2  11        8.43       11.30      4.14 o 
   0   2  11     1312.29     1322.22     18.18 o 
   1   2  11      379.63      389.73      7.89 o 
   2   2  11      139.30      125.88      5.37 o 
   3   2  11       70.15       71.31      7.47 o 
   4   2  11       80.94       84.55      6.59 o 
   5   2  11       23.89       19.65      6.33 o 
  -7   3  11      101.15      100.38     12.72 o 
  -6   3  11       80.37       73.08      6.87 o 
  -5   3  11       37.63       40.86      5.75 o 
  -4   3  11       14.59       24.82      5.03 o 
  -3   3  11      155.95      143.56     24.55 o 
  -2   3  11       10.65        6.71      3.90 o 
  -1   3  11     1487.80     1475.62     18.80 o 
   0   3  11      795.82      848.33     11.73 o 
   1   3  11       47.79       53.29      4.18 o 
   2   3  11      131.50      122.61      8.99 o 
   3   3  11      156.76      167.14      6.84 o 
   4   3  11      501.96      474.36     14.63 o 
  -7   4  11       48.46       68.06     14.26 o 
  -6   4  11      123.92      122.99      5.90 o 
  -5   4  11        1.98        2.17      2.36 o 
  -4   4  11       88.00       95.80      6.73 o 
  -3   4  11     1604.21     1676.93     26.96 o 
  -2   4  11      146.01      158.07      5.27 o 
  -1   4  11      330.03      322.52      7.98 o 
   0   4  11       27.46       23.93      4.78 o 
   1   4  11      603.43      615.75     13.34 o 
   2   4  11      438.13      419.13     10.54 o 
   3   4  11      426.53      465.45     13.58 o 
  -7   5  11        1.42        1.69      2.92 o 
  -6   5  11      318.56      296.43     12.80 o 
  -5   5  11      237.66      249.42      5.71 o 
  -4   5  11      254.51      270.77      6.62 o 
  -3   5  11        2.49        4.11      2.35 o 
  -2   5  11      120.10      126.99      8.02 o 
  -1   5  11        5.40        5.74      2.24 o 
   0   5  11      768.11      742.58     10.37 o 
   1   5  11      393.53      397.88     12.92 o 
   2   5  11       10.66        7.33      3.08 o 
  -6   6  11      326.72      331.05     10.00 o 
  -5   6  11        3.52        3.42      1.95 o 
  -4   6  11       99.53      100.65      9.36 o 
  -3   6  11      259.82      280.08      6.04 o 
  -2   6  11      106.60      101.91      6.58 o 
  -1   6  11       24.93       19.43      3.28 o 
   0   6  11       92.54       90.34      5.19 o 
  -4   7  11        1.51        6.25      1.98 o 
  -3   7  11      421.12      417.92     10.39 o 
  -2   7  11       23.02       22.77      3.38 o 
   0  -8  12       33.12       25.38      6.80 o 
   1  -8  12      102.78       72.65     15.07 o 
   2  -8  12       68.15       73.01     11.93 o 
  -2  -7  12      269.28      304.52     13.71 o 
  -1  -7  12       89.42       67.59     21.79 o 
   0  -7  12        0.65        1.30      4.61 o 
   1  -7  12       14.97       23.28      5.86 o 
   2  -7  12      563.36      578.83     17.78 o 
   3  -7  12      160.72      161.49      5.88 o 
   4  -7  12       86.21       90.82      9.07 o 
   5  -7  12       67.40       60.66      8.91 o 
   6  -7  12       63.82       56.37     16.77 o 
  -3  -6  12      104.41       96.70     24.58 o 
  -2  -6  12       40.98       46.73      6.17 o 
  -1  -6  12       60.67       49.88     13.75 o 
   0  -6  12      292.00      293.77     11.13 o 
   1  -6  12      455.32      469.04     10.49 o 
   2  -6  12      407.34      417.22      8.77 o 
   3  -6  12        0.32        2.89      2.30 o 
   4  -6  12        5.83        5.34      2.17 o 
   5  -6  12       98.44       72.18     17.66 o 
   6  -6  12       76.33       80.95      8.82 o 
  -4  -5  12       95.96      106.57     20.13 o 
  -3  -5  12        9.01        5.89      5.28 o 
  -2  -5  12        9.80       12.92      2.78 o 
  -1  -5  12      546.44      530.29      9.78 o 
   0  -5  12        7.94        2.68      1.96 o 
   1  -5  12      164.10      158.95      6.58 o 
   2  -5  12      287.84      275.29      7.49 o 
   3  -5  12      638.12      626.03     11.65 o 
   4  -5  12      520.25      513.92      9.05 o 
   5  -5  12      721.21      748.92     23.36 o 
   6  -5  12      102.13      112.32     23.13 o 
   7  -5  12       22.29       26.75     11.55 o 
  -5  -4  12        6.60        8.68      3.78 o 
  -4  -4  12      450.97      400.15     18.02 o 
  -3  -4  12      415.74      424.70     22.13 o 
  -2  -4  12      650.42      711.99     30.45 o 
  -1  -4  12       26.78       25.59      6.54 o 
   0  -4  12       30.67       41.14      9.45 o 
   1  -4  12        9.98       10.60      2.58 o 
   2  -4  12     1891.24     1948.07     19.91 o 
   3  -4  12      151.95      161.93      6.21 o 
   4  -4  12      104.23      110.50      8.89 o 
   5  -4  12      438.57      427.27     10.78 o 
   6  -4  12      422.86      439.33      8.64 o 
   7  -4  12      145.14      139.02     10.33 o 
  -6  -3  12       18.77       21.72      7.15 o 
  -5  -3  12      666.13      715.98     28.51 o 
  -4  -3  12      123.77      134.02      8.66 o 
  -3  -3  12        1.37        0.88      2.16 o 
  -2  -3  12      395.30      379.76      7.63 o 
  -1  -3  12     2605.42     2616.42     43.14 o 
   0  -3  12      695.81      693.09     17.08 o 
   1  -3  12        4.81        3.08      2.16 o 
   2  -3  12     1447.83     1438.16     18.72 o 
   3  -3  12       38.68       25.08      3.77 o 
   4  -3  12       98.02      105.91      5.97 o 
   5  -3  12      437.65      414.75     16.31 o 
   6  -3  12      842.57      857.04     11.82 o 
   7  -3  12       34.13       33.61      6.52 o 
  -6  -2  12        9.50       10.81      6.10 o 
  -5  -2  12      389.78      371.19     16.92 o 
  -4  -2  12       14.11       19.65      3.80 o 
  -3  -2  12       79.25       85.73     10.68 o 
  -2  -2  12     1744.73     1680.66     67.15 o 
  -1  -2  12     3024.12     3107.21     32.08 o 
   0  -2  12      146.10      145.03      7.02 o 
   1  -2  12      501.94      500.07     16.14 o 
   2  -2  12      224.29      209.31      4.23 o 
   3  -2  12      503.05      493.70     12.83 o 
   4  -2  12       73.95       66.89      6.51 o 
   5  -2  12      368.67      422.29     19.89 o 
   6  -2  12       63.74       44.28     10.67 o 
  -7  -1  12       24.47       15.11      5.00 o 
  -6  -1  12       17.58       15.09      4.77 o 
  -5  -1  12       35.37       41.33      7.08 o 
  -4  -1  12     1182.00     1194.68     28.19 o 
  -3  -1  12      321.70      319.27      9.29 o 
  -2  -1  12      838.29      818.50     14.29 o 
  -1  -1  12        4.82        3.15      3.26 o 
   0  -1  12      301.54      300.32     10.63 o 
   1  -1  12      121.95      123.21     10.17 o 
   2  -1  12     1512.45     1481.47     15.15 o 
   3  -1  12     1221.22     1291.09     16.71 o 
   4  -1  12       96.36       99.43      8.70 o 
   5  -1  12       26.95       25.03      6.49 o 
   6  -1  12        3.20        4.69      1.57 o 
  -7   0  12       39.41       40.70     13.00 o 
  -6   0  12      209.37      210.39      8.29 o 
  -5   0  12     1180.57     1195.88     25.53 o 
  -4   0  12       55.53       63.61     11.84 o 
  -3   0  12      629.01      612.96     12.11 o 
  -2   0  12       52.07       56.51     10.13 o 
  -1   0  12       41.37       46.63      7.46 o 
   0   0  12      161.46      161.59      9.44 o 
   1   0  12      456.61      443.17      8.70 o 
   2   0  12      612.59      582.08      9.30 o 
   3   0  12       79.77       84.73      6.90 o 
   4   0  12      112.12      121.93      9.79 o 
   5   0  12      118.25      124.92      8.96 o 
   6   0  12      325.87      308.98     13.95 o 
  -7   1  12      286.75      297.52     16.27 o 
  -6   1  12      100.40       95.88     10.44 o 
  -5   1  12      191.66      193.48     17.32 o 
  -4   1  12        4.00        3.88      2.67 o 
  -3   1  12        1.55        5.45      2.72 o 
  -2   1  12      155.10      134.51      9.79 o 
  -1   1  12      326.66      314.79     17.31 o 
   0   1  12        3.38        3.84      3.31 o 
   1   1  12      107.68      102.26      4.04 o 
   2   1  12       16.38       14.99      2.56 o 
   3   1  12      656.46      689.81     12.89 o 
   4   1  12       66.27       68.47     11.36 o 
   5   1  12      214.96      205.16     12.70 o 
  -7   2  12        0.61        6.64      4.90 o 
  -6   2  12      117.29      131.32     19.19 o 
  -5   2  12       77.82       68.31     14.34 o 
  -4   2  12     2442.24     2453.25     29.84 o 
  -3   2  12       33.94       34.83      8.20 o 
  -2   2  12      442.87      426.34     16.37 o 
  -1   2  12      121.61      130.11      8.94 o 
   0   2  12      723.82      710.88     10.18 o 
   1   2  12      114.67      106.73      7.84 o 
   2   2  12      302.70      330.24     13.10 o 
   3   2  12     1022.07     1004.56     17.05 o 
   4   2  12        4.29        4.78      2.54 o 
  -7   3  12      115.97      121.62      9.72 o 
  -6   3  12        5.35        4.56      2.55 o 
  -5   3  12      174.20      177.46      7.04 o 
  -4   3  12      393.67      411.45      9.28 o 
  -3   3  12        9.83        9.10      4.56 o 
  -2   3  12        6.58        1.20      3.56 o 
  -1   3  12     1145.49     1121.46     21.46 o 
   0   3  12      920.69      941.70     15.93 o 
   1   3  12      276.12      273.64      6.32 o 
   2   3  12      405.23      433.97     12.47 o 
   3   3  12      288.22      292.80     13.36 o 
   4   3  12       10.70        5.87      4.73 o 
  -7   4  12      202.86      179.80      9.89 o 
  -6   4  12        4.72        7.27      3.16 o 
  -5   4  12      113.52      128.03      5.91 o 
  -4   4  12      184.37      167.51      7.39 o 
  -3   4  12      132.67      143.42      5.33 o 
  -2   4  12      103.04      110.40      6.09 o 
  -1   4  12     2043.19     2140.36     14.94 o 
   0   4  12       36.89       37.66      4.76 o 
   1   4  12       58.14       46.64      7.86 o 
   2   4  12       40.01       26.67      6.69 o 
   3   4  12      235.89      250.03     10.80 o 
  -6   5  12       77.86       59.77      9.91 o 
  -5   5  12       12.41       11.73      3.15 o 
  -4   5  12      218.86      248.66      7.33 o 
  -3   5  12      103.96      105.61      5.88 o 
  -2   5  12      102.94      102.80      5.35 o 
  -1   5  12        2.00        2.67      1.74 o 
   0   5  12       33.05       29.55      5.48 o 
   1   5  12       85.06       68.62     15.42 o 
  -5   6  12       97.05       97.03      9.22 o 
  -4   6  12      184.28      175.00      6.49 o 
  -3   6  12       16.25       13.99      2.81 o 
  -2   6  12       12.07        7.83      1.92 o 
  -1   6  12       33.49       31.47      5.27 o 
   0   6  12       59.79       54.82      6.79 o 
   1  -8  13      185.49      211.29      9.45 o 
   2  -8  13        0.82        3.92      3.19 o 
  -1  -7  13       73.68       62.73     15.36 o 
   0  -7  13      332.73      353.61     18.89 o 
   1  -7  13       70.88       80.98     11.32 o 
   3  -7  13        2.60        3.28      1.55 o 
   4  -7  13      250.99      250.74     14.32 o 
   5  -7  13       39.07       45.91     12.83 o 
  -3  -6  13      145.84      169.61     37.76 o 
  -2  -6  13        6.60        9.74      5.06 o 
  -1  -6  13        0.63        3.89      3.89 o 
   0  -6  13       14.99       11.94      5.02 o 
   1  -6  13      432.10      442.65     15.99 o 
   2  -6  13      463.41      433.78     14.83 o 
   3  -6  13      370.41      363.89     13.27 o 
   4  -6  13      571.63      562.17     12.70 o 
   5  -6  13       33.12       21.44      7.37 o 
   6  -6  13       23.25       24.18      8.34 o 
  -4  -5  13        2.13        6.33      5.16 o 
  -3  -5  13      366.52      374.51     20.49 o 
  -2  -5  13       16.16       17.58      4.74 o 
  -1  -5  13        7.69        2.00      1.31 o 
   0  -5  13      108.63      110.24      9.86 o 
   1  -5  13     1704.22     1687.28     27.93 o 
   2  -5  13       46.50       44.22      7.62 o 
   3  -5  13      221.96      186.06     11.46 o 
   4  -5  13        7.66       10.88      3.06 o 
   5  -5  13      478.47      473.00      9.79 o 
   6  -5  13      170.45      143.38     17.55 o 
  -5  -4  13        0.21        3.68      3.16 o 
  -4  -4  13       36.22       33.47     10.97 o 
  -3  -4  13       28.07       35.38      6.67 o 
  -2  -4  13      703.01      713.23     14.06 o 
  -1  -4  13      291.41      279.91     12.21 o 
   0  -4  13      108.01      105.66      7.79 o 
   1  -4  13       37.11       42.09      7.37 o 
   2  -4  13       34.56       33.42      8.03 o 
   3  -4  13      112.68      121.23      5.37 o 
   4  -4  13     1377.51     1450.21     21.79 o 
   5  -4  13      377.74      414.54     13.22 o 
   6  -4  13        4.51        3.79      5.10 o 
  -5  -3  13      383.75      366.34     15.50 o 
  -4  -3  13      202.33      200.39     15.92 o 
  -3  -3  13      853.39      807.41     28.24 o 
  -2  -3  13      352.58      348.28      7.93 o 
  -1  -3  13      125.19      116.73      5.67 o 
   0  -3  13       34.44       38.50      6.47 o 
   1  -3  13     1294.32     1261.49     25.77 o 
   2  -3  13     1844.02     1930.86     21.41 o 
   3  -3  13        2.72        4.69      3.03 o 
   4  -3  13      222.84      242.51     18.22 o 
   5  -3  13        6.78        8.90      2.53 o 
   6  -3  13      240.96      246.91      9.92 o 
  -6  -2  13      114.61      112.32      6.35 o 
  -5  -2  13      273.69      265.22      9.06 o 
  -4  -2  13        6.78       10.39      4.39 o 
  -3  -2  13      172.68      173.43      6.19 o 
  -2  -2  13      236.46      209.27      9.18 o 
  -1  -2  13      941.86      928.61     17.29 o 
   0  -2  13     1455.70     1445.85     26.48 o 
   1  -2  13      767.14      741.66     14.51 o 
   2  -2  13       39.97       41.02      8.50 o 
   3  -2  13      102.21       99.59      6.83 o 
   4  -2  13        8.87        3.09      3.69 o 
   5  -2  13      429.22      420.29     10.21 o 
   6  -2  13       17.45        7.03      5.39 o 
  -6  -1  13      227.87      243.33     12.82 o 
  -5  -1  13       47.67       39.59      7.73 o 
  -4  -1  13       36.30       31.19      4.76 o 
  -3  -1  13       18.21       19.61      3.39 o 
  -2  -1  13     2739.50     2808.19     44.11 o 
  -1  -1  13      352.73      353.23      9.41 o 
   0  -1  13      162.31      162.90      6.09 o 
   1  -1  13        6.99        6.92      4.24 o 
   2  -1  13      721.85      720.58      8.80 o 
   3  -1  13       68.41       64.93     13.21 o 
   4  -1  13      161.37      158.94     10.27 o 
   5  -1  13      379.52      409.08     10.30 o 
   6  -1  13       14.40        6.21      4.59 o 
  -7   0  13        0.28        2.70      1.84 o 
  -6   0  13        2.89        1.74      2.26 o 
  -5   0  13       56.96       64.56      6.43 o 
  -4   0  13       12.92       16.81      4.26 o 
  -3   0  13      822.87      840.79     27.00 o 
  -2   0  13      214.26      240.98      7.62 o 
  -1   0  13      190.71      213.32      7.77 o 
   0   0  13       88.15       94.69      7.13 o 
   1   0  13      517.26      519.47     12.13 o 
   2   0  13      642.28      624.46     12.78 o 
   3   0  13       19.13       21.04      2.80 o 
   4   0  13      197.09      171.17     13.38 o 
   5   0  13       66.98       70.69     12.39 o 
  -7   1  13        4.13        4.39      1.78 o 
  -6   1  13      596.97      603.64     11.50 o 
  -5   1  13      700.79      710.64     25.85 o 
  -4   1  13       21.57       24.30      5.10 o 
  -3   1  13      211.65      200.30      9.21 o 
  -2   1  13       38.91       44.65      6.01 o 
  -1   1  13      304.03      294.06      6.69 o 
   0   1  13       22.56       30.68      4.97 o 
   1   1  13      576.39      577.50     15.18 o 
   2   1  13      128.59      119.46      8.26 o 
   3   1  13       34.77       41.48      6.21 o 
   4   1  13        5.22        7.41      3.13 o 
   5   1  13      311.28      319.22     12.27 o 
  -7   2  13       10.73       12.14      3.86 o 
  -6   2  13       45.50       59.45      8.56 o 
  -5   2  13        0.08        2.35      2.70 o 
  -4   2  13      170.99      155.93     11.26 o 
  -3   2  13      280.84      278.96      8.50 o 
  -2   2  13     1117.31     1155.70     28.05 o 
  -1   2  13      188.44      194.32      9.76 o 
   0   2  13      120.19      116.61      8.15 o 
   1   2  13       47.65       42.89      4.43 o 
   2   2  13      724.92      758.38     30.80 o 
   3   2  13      328.07      359.33     15.08 o 
   4   2  13      344.14      346.23     11.68 o 
  -7   3  13       12.12        8.92      7.30 o 
  -6   3  13       28.67       14.64     12.04 o 
  -5   3  13      271.96      290.95      8.36 o 
  -4   3  13      564.94      591.37     13.88 o 
  -3   3  13      506.85      477.36     10.09 o 
  -2   3  13      213.15      230.60      6.41 o 
  -1   3  13      458.67      449.53     10.15 o 
   0   3  13      207.10      208.86      5.38 o 
   1   3  13       27.05       34.65      4.36 o 
   2   3  13      204.65      197.75     20.49 o 
   3   3  13       36.34       27.59      8.47 o 
  -6   4  13       81.54       69.21      7.89 o 
  -5   4  13      572.77      544.52     10.92 o 
  -4   4  13       45.36       43.98      9.55 o 
  -3   4  13       20.76       16.68      4.70 o 
  -2   4  13      180.10      188.18     11.56 o 
  -1   4  13      225.71      246.27      8.97 o 
   0   4  13      117.19      108.86      6.28 o 
   1   4  13      645.44      627.67     24.19 o 
   2   4  13        0.45        0.00      2.28 o 
  -6   5  13       50.36       38.37     14.16 o 
  -5   5  13       10.78        6.60      2.58 o 
  -4   5  13       78.55       81.96      5.33 o 
  -3   5  13        1.54        2.70      2.18 o 
  -2   5  13      574.02      570.02     18.33 o 
  -1   5  13       89.42       95.89      8.30 o 
   0   5  13        5.82        7.42      2.00 o 
   1   5  13        0.26        2.96      2.67 o 
  -4   6  13        8.65        7.55      1.95 o 
  -3   6  13       34.52       23.77      4.04 o 
  -2   6  13      144.49      141.68      5.87 o 
  -1  -7  14       84.32       75.27     17.18 o 
   0  -7  14      219.72      202.99     18.57 o 
   1  -7  14       71.15       76.18     16.99 o 
   2  -7  14       85.27       75.97      5.95 o 
   3  -7  14       55.37       43.06      6.17 o 
   4  -7  14       93.15       86.69     11.22 o 
   5  -7  14       48.56       27.33     12.32 o 
  -2  -6  14        9.34        4.23      3.84 o 
  -1  -6  14      120.88      116.40      9.39 o 
   0  -6  14      289.09      337.35     11.83 o 
   1  -6  14      118.84      107.93     15.23 o 
   2  -6  14       73.25       75.56      6.56 o 
   3  -6  14      190.21      181.99     13.28 o 
   4  -6  14      611.42      623.76     22.00 o 
   5  -6  14       48.46       43.00     12.75 o 
  -3  -5  14      317.30      316.52     23.54 o 
  -2  -5  14        7.23        6.10      4.97 o 
  -1  -5  14        0.39        1.85      2.44 o 
   0  -5  14      146.32      141.40      6.32 o 
   1  -5  14      100.91      102.41      5.58 o 
   2  -5  14      139.07      117.63      8.72 o 
   3  -5  14     1281.85     1297.48     27.93 o 
   4  -5  14        3.38        4.96      1.99 o 
   5  -5  14       70.37       64.84      8.34 o 
   6  -5  14       21.37       17.50      4.92 o 
  -4  -4  14      159.28      156.32     24.77 o 
  -3  -4  14      105.85       92.60      7.11 o 
  -2  -4  14       21.74       28.90      4.51 o 
  -1  -4  14       23.23       33.29      6.31 o 
   0  -4  14     1902.82     1883.31     32.35 o 
   1  -4  14      411.60      400.57     12.59 o 
   2  -4  14        1.00        2.77      2.17 o 
   3  -4  14       14.47       14.29      6.52 o 
   4  -4  14      665.04      695.30     34.93 o 
   5  -4  14      126.92      133.44     11.49 o 
   6  -4  14      248.38      236.77      7.94 o 
  -5  -3  14       20.14       12.65      7.39 o 
  -4  -3  14       54.27       48.41      4.18 o 
  -3  -3  14     1163.67     1124.99     79.63 o 
  -2  -3  14      250.55      242.82     15.10 o 
  -1  -3  14      368.31      379.65     29.00 o 
   0  -3  14       12.11       12.27      5.27 o 
   1  -3  14      397.25      378.48      8.42 o 
   2  -3  14       16.40        9.36      3.06 o 
   3  -3  14      681.93      690.62     37.88 o 
   4  -3  14      847.60      872.66     19.28 o 
   5  -3  14        1.13        3.73      2.15 o 
   6  -3  14      106.39       96.54      9.47 o 
  -5  -2  14      125.26      105.06     13.82 o 
  -4  -2  14      403.20      394.84     10.35 o 
  -3  -2  14      340.14      353.59     10.27 o 
  -2  -2  14       50.80       54.78     12.39 o 
  -1  -2  14      143.60      142.66     12.69 o 
   0  -2  14        6.69        5.87      2.74 o 
   1  -2  14      309.38      301.77      6.69 o 
   2  -2  14      235.63      228.61      8.98 o 
   3  -2  14      284.80      309.79     10.83 o 
   4  -2  14       83.84       78.60      7.99 o 
   5  -2  14      209.08      206.99     16.57 o 
   6  -2  14       12.21       10.29      5.39 o 
  -6  -1  14      339.29      353.30     11.86 o 
  -5  -1  14       17.30       19.88      5.38 o 
  -4  -1  14      183.94      187.01     20.61 o 
  -3  -1  14        2.57        4.29      2.74 o 
  -2  -1  14      210.77      222.91     14.72 o 
  -1  -1  14       26.43       29.09      5.34 o 
   0  -1  14     1498.65     1484.02     21.80 o 
   1  -1  14     1217.23     1233.33     47.23 o 
   2  -1  14        7.75        9.69      2.80 o 
   3  -1  14       11.21       14.83      8.39 o 
   4  -1  14       43.89       47.83      9.87 o 
   5  -1  14       16.63       19.27      4.20 o 
  -6   0  14       50.35       42.97      6.27 o 
  -5   0  14       52.31       53.10      9.88 o 
  -4   0  14       41.21       35.79      7.35 o 
  -3   0  14       85.26      100.21      5.77 o 
  -2   0  14      434.31      405.95      8.84 o 
  -1   0  14      495.92      506.18     10.68 o 
   0   0  14        0.56        5.87      2.35 o 
   1   0  14      431.04      444.25      7.25 o 
   2   0  14      123.20      115.78      7.43 o 
   3   0  14      320.70      311.72     12.48 o 
   4   0  14      590.19      594.02     40.17 o 
   5   0  14       48.03       37.04      8.68 o 
  -6   1  14      195.12      182.15      7.22 o 
  -5   1  14        9.90        9.86      3.40 o 
  -4   1  14      150.10      139.40      7.39 o 
  -3   1  14      420.55      443.54      9.93 o 
  -2   1  14      154.13      132.78      5.50 o 
  -1   1  14      116.72      109.24      6.85 o 
   0   1  14       79.84       92.28     10.07 o 
   1   1  14     1549.93     1604.33     17.46 o 
   2   1  14      179.39      183.24      7.87 o 
   3   1  14      135.65      131.31      7.13 o 
   4   1  14        1.21        2.63      4.53 o 
  -6   2  14      542.60      528.17     17.32 o 
  -5   2  14       68.16       58.73     12.69 o 
  -4   2  14       62.92       82.48     15.18 o 
  -3   2  14       20.19       21.26      4.48 o 
  -2   2  14      192.43      222.04      9.87 o 
  -1   2  14      403.50      399.61      8.73 o 
   0   2  14      874.11      919.83     36.14 o 
   1   2  14        9.85        6.63      4.44 o 
   2   2  14        4.80        6.89      3.00 o 
   3   2  14        0.29        4.30      2.17 o 
  -6   3  14        2.19        5.74      2.84 o 
  -5   3  14       77.60       72.17      8.66 o 
  -4   3  14       66.09       66.78     10.43 o 
  -3   3  14      874.02      895.48     22.51 o 
  -2   3  14      163.99      152.19      5.96 o 
  -1   3  14      128.09      111.53      5.45 o 
   0   3  14      466.64      456.02      9.62 o 
   1   3  14      193.07      194.26     10.69 o 
   2   3  14      191.31      170.72     10.04 o 
   3   3  14        7.04       12.08      3.16 o 
  -6   4  14       87.27       87.71      7.53 o 
  -5   4  14      177.38      172.49     10.97 o 
  -4   4  14       80.94       85.76      9.40 o 
  -3   4  14      666.47      648.67      9.70 o 
  -2   4  14        3.41        2.88      1.93 o 
  -1   4  14      161.01      167.57      5.12 o 
   0   4  14       93.11      101.80      8.81 o 
   1   4  14       62.95       63.83     14.95 o 
  -5   5  14       19.59       19.47      6.72 o 
  -4   5  14        0.23        3.48      2.29 o 
  -3   5  14        1.07        2.14      1.60 o 
  -2   5  14      256.58      243.57      7.21 o 
  -1   5  14       37.06       46.66      9.34 o 
   0   5  14       61.12       47.84     13.82 o 
   0  -7  15        8.21        7.61      4.71 o 
   1  -7  15      262.78      245.70     11.46 o 
   2  -7  15      271.58      270.20     10.28 o 
   3  -7  15        1.77        5.53      1.81 o 
  -2  -6  15       22.34       32.23      9.95 o 
  -1  -6  15      622.11      673.22     15.47 o 
   0  -6  15      208.58      171.47     18.68 o 
   1  -6  15       83.61       76.51     11.87 o 
   2  -6  15      214.06      219.52     22.91 o 
   3  -6  15      171.36      164.92      9.47 o 
   4  -6  15      127.49      129.76      6.23 o 
   5  -6  15       45.53       35.76      9.29 o 
  -3  -5  15       61.01       66.42     15.85 o 
  -2  -5  15       33.48       33.05     10.09 o 
  -1  -5  15      217.79      204.44      8.52 o 
   0  -5  15        7.48        5.33      2.40 o 
   1  -5  15      193.79      190.25     11.18 o 
   2  -5  15      282.73      276.96      9.03 o 
   3  -5  15      812.77      846.53     18.22 o 
   4  -5  15      310.60      294.94     16.71 o 
   5  -5  15      241.49      228.79     12.62 o 
  -4  -4  15      639.01      608.42     28.50 o 
  -3  -4  15       50.75       52.31      6.31 o 
  -2  -4  15      111.57      109.22     12.58 o 
  -1  -4  15      216.87      210.83      7.18 o 
   0  -4  15      862.30      844.44     15.29 o 
   1  -4  15       27.58       22.22      4.73 o 
   2  -4  15      354.63      352.78      9.09 o 
   3  -4  15      350.98      350.16      9.45 o 
   4  -4  15      173.86      173.05      9.22 o 
   5  -4  15       19.23       17.06      4.60 o 
  -5  -3  15      221.06      228.05      9.87 o 
  -4  -3  15       24.55       13.57      5.21 o 
  -3  -3  15      189.42      167.42     12.96 o 
  -2  -3  15        6.29        6.51      3.58 o 
  -1  -3  15      674.37      656.36     16.55 o 
   0  -3  15      359.82      364.53      9.23 o 
   1  -3  15       30.93       35.75      6.76 o 
   2  -3  15       11.21        7.96      4.48 o 
   3  -3  15      182.38      160.23     16.31 o 
   4  -3  15       12.34       20.17      5.11 o 
   5  -3  15      256.80      272.51     17.55 o 
  -5  -2  15        0.70        3.34      2.51 o 
  -4  -2  15      181.16      174.48      7.30 o 
  -3  -2  15      199.52      194.50      8.96 o 
  -2  -2  15      636.77      641.46     15.85 o 
  -1  -2  15      533.97      515.98     18.26 o 
   0  -2  15      125.00      124.17     11.13 o 
   1  -2  15        2.90        6.08      2.50 o 
   2  -2  15        2.97        2.87      1.77 o 
   3  -2  15       92.46      103.98      7.90 o 
   4  -2  15       10.76        6.49      3.55 o 
   5  -2  15      161.78      142.07     12.66 o 
  -5  -1  15       61.94       60.51      8.10 o 
  -4  -1  15      397.89      370.39     11.81 o 
  -3  -1  15       40.26       36.98      6.78 o 
  -2  -1  15       25.47       20.73      5.87 o 
  -1  -1  15      241.08      222.40      7.44 o 
   0  -1  15      141.86      149.54      8.25 o 
   1  -1  15       20.20       19.67     11.49 o 
   2  -1  15     1151.45     1161.52     59.63 o 
   3  -1  15      409.37      450.34     11.01 o 
   4  -1  15       54.32       65.22     12.80 o 
   5  -1  15       75.54       74.40      9.73 o 
  -6   0  15       30.01       25.38      7.94 o 
  -5   0  15      108.38      114.29     11.22 o 
  -4   0  15        0.20        2.36      2.65 o 
  -3   0  15      288.96      277.66     20.86 o 
  -2   0  15        2.91        6.17      2.81 o 
  -1   0  15      156.63      161.33     12.82 o 
   0   0  15      452.74      465.70     11.07 o 
   1   0  15      229.88      230.84     21.71 o 
   2   0  15        0.01        5.94      3.01 o 
   3   0  15      394.64      398.68      9.45 o 
   4   0  15      363.91      398.00      9.28 o 
  -6   1  15       10.08       11.99      4.73 o 
  -5   1  15      109.60      104.87      8.07 o 
  -4   1  15       84.75       86.45     14.21 o 
  -3   1  15      519.65      559.79     14.08 o 
  -2   1  15      201.50      203.87      6.67 o 
  -1   1  15      359.06      364.58      9.13 o 
   0   1  15      257.23      231.44     11.90 o 
   1   1  15      217.67      224.76     10.62 o 
   2   1  15        3.14        7.57      3.35 o 
   3   1  15      734.05      802.65     35.99 o 
   4   1  15      104.86      105.30      9.50 o 
  -6   2  15      219.59      215.05      9.66 o 
  -5   2  15      296.21      308.10     12.60 o 
  -4   2  15      946.57      934.10     25.48 o 
  -3   2  15       23.24       28.99      4.33 o 
  -2   2  15       36.77       36.29      7.77 o 
  -1   2  15        2.47        4.59      1.56 o 
   0   2  15      319.25      346.61      8.76 o 
   1   2  15      330.82      307.52      8.53 o 
   2   2  15      185.20      206.06     22.92 o 
   3   2  15      176.10      167.48      8.86 o 
  -6   3  15       28.65       21.57      4.98 o 
  -5   3  15       30.07       24.52      8.95 o 
  -4   3  15       33.48       42.18      6.73 o 
  -3   3  15      240.70      225.35      8.62 o 
  -2   3  15      119.93      125.23      4.82 o 
  -1   3  15      377.44      382.51      9.42 o 
   0   3  15      216.03      208.76      5.54 o 
   1   3  15        4.33        8.51      3.71 o 
   2   3  15        0.28        1.23      2.85 o 
  -5   4  15        7.00        5.23      2.01 o 
  -4   4  15      120.46      125.82      6.93 o 
  -3   4  15       84.04       87.79      6.73 o 
  -2   4  15       12.99       11.74      3.91 o 
  -1   4  15      111.90      112.71      8.42 o 
   0   4  15        0.69        2.45      3.78 o 
  -3   5  15        3.57        5.03      2.07 o 
  -2   5  15        1.98        3.45      2.19 o 
   1  -7  16       18.07       21.50      6.26 o 
   2  -7  16      232.77      240.71     25.22 o 
  -1  -6  16       82.72       97.69     10.79 o 
   0  -6  16      143.48      159.47      8.68 o 
   1  -6  16      764.82      759.60     23.39 o 
   2  -6  16      450.95      439.11     17.75 o 
   3  -6  16        2.80        5.47      2.83 o 
   4  -6  16        3.48        5.06      3.31 o 
  -2  -5  16      146.55      167.96     12.47 o 
  -1  -5  16      171.24      170.43      7.98 o 
   0  -5  16      161.56      158.79     10.40 o 
   1  -5  16       57.90       49.96     11.19 o 
   2  -5  16       73.15       57.63     10.92 o 
   3  -5  16      472.88      460.90     46.53 o 
   4  -5  16      165.38      155.98     10.03 o 
   5  -5  16       51.05       34.67     10.16 o 
  -3  -4  16       63.91       71.44      4.86 o 
  -2  -4  16      293.48      293.40     12.30 o 
  -1  -4  16        4.34        9.77      4.97 o 
   0  -4  16       18.14       10.11      5.36 o 
   1  -4  16        1.02        3.13      2.24 o 
   2  -4  16      368.28      382.93     10.81 o 
   3  -4  16      147.91      146.22     16.23 o 
   4  -4  16      346.36      349.48     27.75 o 
   5  -4  16      104.03      103.32      5.64 o 
  -4  -3  16      169.67      156.83      6.74 o 
  -3  -3  16      206.82      203.48     18.30 o 
  -2  -3  16       22.28       24.61      5.89 o 
  -1  -3  16      380.85      406.47     10.82 o 
   0  -3  16       96.51      117.04     10.47 o 
   1  -3  16      281.40      273.12      6.98 o 
   2  -3  16      210.52      218.03      8.51 o 
   3  -3  16       16.92       11.96      7.20 o 
   4  -3  16       25.04       19.93      5.35 o 
   5  -3  16       37.13       35.50      9.61 o 
  -5  -2  16      107.60      107.47      9.74 o 
  -4  -2  16       15.14       11.70      3.30 o 
  -3  -2  16       24.77       11.10      8.11 o 
  -2  -2  16      333.45      324.08     11.04 o 
  -1  -2  16      455.16      472.65     12.31 o 
   0  -2  16        8.38        8.93      3.73 o 
   1  -2  16      251.96      234.93      8.04 o 
   2  -2  16      168.52      154.87      8.51 o 
   3  -2  16      293.74      305.99     11.05 o 
   4  -2  16       21.93       16.88      5.31 o 
   5  -2  16      316.28      355.98     15.98 o 
  -5  -1  16       22.52       20.29      4.72 o 
  -4  -1  16      126.12      120.55      8.80 o 
  -3  -1  16        7.06        7.05      3.91 o 
  -2  -1  16      688.32      723.31     19.27 o 
  -1  -1  16      224.94      205.23      6.47 o 
   0  -1  16       13.23       22.10      6.39 o 
   1  -1  16      388.02      373.58     16.76 o 
   2  -1  16      298.28      305.79      9.65 o 
   3  -1  16        6.49        2.94      3.42 o 
   4  -1  16       71.50       60.00      9.60 o 
  -5   0  16      177.98      212.84     17.39 o 
  -4   0  16       43.86       49.98      8.48 o 
  -3   0  16       50.76       47.65      6.43 o 
  -2   0  16        0.56        2.08      2.39 o 
  -1   0  16      601.29      587.68     13.60 o 
   0   0  16      316.13      302.57      8.82 o 
   1   0  16      424.57      439.59     13.72 o 
   2   0  16      660.01      642.45     16.81 o 
   3   0  16       12.78        9.22      3.56 o 
   4   0  16       71.25       65.38     14.62 o 
  -5   1  16       87.78       72.30     11.68 o 
  -4   1  16      167.49      174.06     12.67 o 
  -3   1  16      162.81      159.57      6.12 o 
  -2   1  16       81.36       98.72     10.65 o 
  -1   1  16      286.64      300.00     12.71 o 
   0   1  16      293.17      267.95      6.84 o 
   1   1  16       21.89       12.97      4.69 o 
   2   1  16       52.32       36.91      5.06 o 
   3   1  16      139.04      148.17     10.56 o 
  -5   2  16       41.79       39.84      6.52 o 
  -4   2  16      175.39      174.76      8.62 o 
  -3   2  16      326.94      328.89     13.90 o 
  -2   2  16      500.07      519.90     14.92 o 
  -1   2  16        1.71        7.22      3.19 o 
   0   2  16      149.48      140.77     11.70 o 
   1   2  16       27.96       30.82      5.90 o 
   2   2  16      196.76      190.35     10.02 o 
  -5   3  16      434.02      428.22     33.61 o 
  -4   3  16      115.80      120.90     18.19 o 
  -3   3  16        3.86       10.45      4.36 o 
  -2   3  16       24.39       26.33      4.47 o 
  -1   3  16      244.43      236.85     14.17 o 
   0   3  16       34.62       46.90      5.73 o 
   1   3  16       20.74       18.82      5.98 o 
  -4   4  16        0.18        5.85      2.06 o 
  -3   4  16        2.48        2.89      2.18 o 
  -2   4  16       32.14       35.48      5.22 o 
  -1   4  16      267.48      279.43      7.82 o 
   0  -6  17        7.43        1.56      3.53 o 
   1  -6  17      375.02      372.55     12.24 o 
   2  -6  17      185.32      184.05      8.11 o 
   3  -6  17       96.03       93.14      8.89 o 
  -2  -5  17      106.60      111.21     13.05 o 
  -1  -5  17        5.92        6.12      3.99 o 
   0  -5  17      263.98      290.38     10.33 o 
   1  -5  17      427.70      446.92     16.95 o 
   2  -5  17       66.41       56.83     10.64 o 
   3  -5  17      146.20      134.71     10.19 o 
   4  -5  17       52.84       35.71      9.80 o 
  -3  -4  17       56.88       46.12      9.50 o 
  -2  -4  17      136.75      135.55      6.13 o 
  -1  -4  17        5.30        4.30      2.59 o 
   0  -4  17      366.52      355.93     13.92 o 
   1  -4  17       81.30       71.27     14.11 o 
   2  -4  17      174.73      188.43     11.93 o 
   3  -4  17      100.39       97.61      8.24 o 
   4  -4  17      264.15      250.07     16.98 o 
  -3  -3  17      143.04      146.95      8.87 o 
  -2  -3  17       21.49       20.62      4.58 o 
  -1  -3  17        1.99        5.11      3.81 o 
   0  -3  17        3.33        2.05      2.07 o 
   1  -3  17        9.31        8.89      3.78 o 
   2  -3  17       81.07       80.07      9.57 o 
   3  -3  17      254.19      212.04     10.84 o 
   4  -3  17      476.90      506.58     13.32 o 
  -4  -2  17       34.96       39.71      5.36 o 
  -3  -2  17      224.03      244.67     11.42 o 
  -2  -2  17       29.01       37.54     16.82 o 
  -1  -2  17       62.88       74.07     11.41 o 
   0  -2  17       77.08       66.50     12.16 o 
   1  -2  17      195.97      202.43     10.99 o 
   2  -2  17        5.11        6.01      2.50 o 
   3  -2  17        1.45        3.21      2.10 o 
   4  -2  17      101.00       81.82      7.13 o 
  -3  -1  17       55.78       49.62     10.96 o 
  -2  -1  17      731.30      758.39     17.61 o 
  -1  -1  17      355.47      379.40     22.45 o 
   0  -1  17      284.43      288.92     19.14 o 
   1  -1  17       28.85       33.98      4.57 o 
   2  -1  17      103.92      111.76      7.51 o 
   3  -1  17      144.85      142.61      9.73 o 
   4  -1  17       87.65       91.64      9.27 o 
  -5   0  17      169.18      145.77     23.79 o 
  -4   0  17       48.24       41.48      8.92 o 
  -3   0  17      358.15      352.83     14.13 o 
  -2   0  17      107.92      133.78     22.31 o 
  -1   0  17        5.30        9.83      2.98 o 
   0   0  17       44.80       49.33     12.68 o 
   1   0  17     1146.80     1165.41     38.63 o 
   2   0  17      412.97      440.29     29.17 o 
   3   0  17       35.15       54.46     13.31 o 
  -5   1  17       85.43       94.65     28.66 o 
  -4   1  17        0.93        2.13      2.82 o 
  -3   1  17       40.37       30.31      7.67 o 
  -2   1  17      144.78      146.56     16.06 o 
  -1   1  17       82.54       71.39     15.09 o 
   0   1  17       77.80       83.93      7.99 o 
   1   1  17      529.86      522.26     19.23 o 
   2   1  17       64.95       71.70      8.13 o 
  -4   2  17       57.62       47.87     12.97 o 
  -3   2  17       32.74       26.05     11.26 o 
  -2   2  17      189.74      216.52     11.74 o 
  -1   2  17        7.51        9.38      2.62 o 
   0   2  17       34.37       29.82      8.36 o 
   1   2  17       47.72       59.34      7.64 o 
  -4   3  17       97.91      101.71     21.15 o 
  -3   3  17      102.47       79.08     19.31 o 
  -2   3  17      111.29      100.41      8.66 o 
  -1   3  17       11.09       11.02      4.59 o 
   0   3  17        0.33        6.09      2.74 o 
   0  -5  18      183.90      182.40      6.63 o 
   1  -5  18      459.62      484.19     21.45 o 
   2  -5  18      130.28      140.66     28.67 o 
  -2  -4  18        3.35        5.83      2.24 o 
  -1  -4  18       19.95       14.27      4.31 o 
   0  -4  18      142.27      171.50      8.04 o 
   1  -4  18       10.57        7.09      3.14 o 
   2  -4  18       46.59       40.17      8.02 o 
   3  -4  18       41.33       47.10      9.72 o 
  -3  -3  18      133.21      129.17     21.49 o 
  -2  -3  18       11.38       10.50      6.21 o 
  -1  -3  18      149.83      147.64      9.75 o 
   0  -3  18      112.01      107.05      9.39 o 
   1  -3  18        3.18        5.49      2.30 o 
   2  -3  18        5.27        5.52      1.76 o 
   3  -3  18      420.22      436.14     19.59 o 
  -3  -2  18      154.58      140.65     14.99 o 
  -2  -2  18       17.23       16.75      4.96 o 
  -1  -2  18       16.71       18.09      4.74 o 
   0  -2  18      137.86      134.51     10.74 o 
   1  -2  18      106.78      108.69     15.60 o 
   2  -2  18       32.19       23.25      6.04 o 
   3  -2  18      267.44      261.60      8.72 o 
  -4  -1  18       46.99       36.90      6.52 o 
  -3  -1  18        0.34        0.00      3.09 o 
  -2  -1  18      191.84      174.33     11.59 o 
  -1  -1  18      242.28      235.81     14.75 o 
   0  -1  18      484.64      477.62     17.70 o 
   1  -1  18       60.05       75.57     10.42 o 
   2  -1  18        3.95        2.98      3.30 o 
   3  -1  18       27.74       27.72      4.39 o 
  -4   0  18       16.12       14.05      3.31 o 
  -3   0  18      373.32      386.01     10.28 o 
  -2   0  18      344.16      342.48     15.13 o 
  -1   0  18      177.43      181.01     12.97 o 
   0   0  18      171.96      188.01     20.31 o 
   1   0  18      124.83      140.15     18.59 o 
   2   0  18      182.57      185.35      9.88 o 
  -4   1  18       41.39       32.74      5.63 o 
  -3   1  18      296.86      316.11      9.66 o 
  -2   1  18       15.78       18.30      3.59 o 
  -1   1  18        5.40        8.91      5.68 o 
   0   1  18      116.78      112.91     15.25 o 
   1   1  18      195.35      171.75      9.95 o 
  -3   2  18        3.69        4.85      2.77 o 
  -2   2  18       18.69       17.03      6.40 o 
  -1   2  18       20.38       12.94      4.76 o 
   0   2  18      213.69      233.63     16.87 o 
   0  -4  19       94.22      101.15      8.02 o 
   1  -4  19      128.32      113.08     20.24 o 
  -2  -3  19        5.37        6.44      2.52 o 
  -1  -3  19      525.70      542.84     37.92 o 
   0  -3  19      183.31      188.39      7.07 o 
   1  -3  19        1.33        2.64      3.07 o 
   2  -3  19       70.95       79.93      8.85 o 
  -2  -2  19       68.17       70.35      9.67 o 
  -1  -2  19       96.02      111.63      7.03 o 
   0  -2  19       25.45       24.53      5.41 o 
   1  -2  19       10.60        6.70      2.67 o 
   2  -2  19      153.88      136.74     10.68 o 
  -3  -1  19       51.62       53.67      8.62 o 
  -2  -1  19        0.72        0.00      3.15 o 
  -1  -1  19       28.91       25.03      4.20 o 
   0  -1  19      103.05      107.56     14.77 o 
   1  -1  19       60.53       48.37     10.51 o 
  -3   0  19      120.13      100.34     11.50 o 
  -2   0  19       65.80       60.07     15.76 o 
  -1   0  19      445.95      456.92     12.46 o 
   0   0  19      178.57      194.17     13.18 o 
   1   0  19       38.10       43.41     12.35 o 
  -2   1  19       21.66       18.99      5.92 o 
  -1   1  19      208.63      231.06     11.66 o 
                                                 
